# Supplementary material for: Predictors of glycemic control, quality of life and diabetes self-management of patients with diabetes mellitus at a tertiary hospital in Ghana
Source: PLoS One. 2025 Jul 3;20(7):e0317075. doi: 10.1371/journal.pone.0317075 (PMC12225827; doi:10.1371/journal.pone.0317075)
Supplement: S1 File — (XLS) [file pone.0317075.s001.xls]

## Sheet: Sheet1
age	gender	residence	marital_status	edu_status	empl_status	income	insurance	sociodemographic_data_complete	diabetes_type	disease_dur	disease_dur_mth	clinic_duration	last_visit	recent_hosp	fam_hist_dm	alcohol_use	smoking_history	co_morbidities___1	co_morbidities___2	co_morbidities___3	co_morbidities___4	co_morbidities___5	co_morbidities___6	co_morbidities___7	other_comorbidities	complications___1	complications___2	complications___3	complications___4	complications___5	complications___6	complications___7	complications___8	other_complications	dm_medications___1	dm_medications___2	dm_medications___3	dm_medications___4	dm_medications___5	dm_medications___6	dm_medications___7	dm_medications___8	other_dm_medication	DM_med_number	other_medications___1	other_medications___2	other_medications___3	other_medications___4	other_medications___5
58	Male	Urban	Married	Secondary level	Unemployed	< 270	Yes	Complete	Type 2	27		< 6months - < 1year	< 1month	No	Yes	Current	Nil	Checked	Unchecked	Unchecked	Unchecked	Unchecked	Unchecked	Unchecked		Checked	Unchecked	Checked	Unchecked	Unchecked	Unchecked	Unchecked	Unchecked		Checked	Unchecked	Unchecked	Unchecked	Unchecked	Unchecked	Checked	Unchecked		2	Checked	Unchecked	Checked	Unchecked	Unchecked
78	Male	Urban	Married	Primary level	Retired	1080-2700	Yes	Complete	Type 2	7		>3years	3months - < 6months	No	Yes	Current	Current	Unchecked	Unchecked	Unchecked	Unchecked	Unchecked	Unchecked	Checked	Prostatic Hyperplasia (BPH)	Unchecked	Unchecked	Unchecked	Unchecked	Unchecked	Unchecked	Unchecked	Unchecked		Checked	Unchecked	Checked	Unchecked	Unchecked	Unchecked	Unchecked	Unchecked		2	Checked	Unchecked	Unchecked	Unchecked	Unchecked
45	Female	Rural	Divorced	College/University	Self-employed	541-1079	Yes	Complete	Type 2	5		< 6months - < 1year	< 1month	No	Yes	Current	Nil	Checked	Unchecked	Unchecked	Unchecked	Unchecked	Unchecked	Unchecked		Unchecked	Unchecked	Unchecked	Unchecked	Unchecked	Unchecked	Unchecked	Unchecked		Checked	Checked	Checked	Unchecked	Unchecked	Unchecked	Unchecked	Unchecked		3	Checked	Unchecked	Unchecked	Unchecked	Unchecked
33	Female	Urban	Single	Primary level	Self-employed	< 270	Yes	Complete	Type 1	3		1year - 3years	1 month - < 3months	No	No	Current	Nil	Unchecked	Unchecked	Unchecked	Unchecked	Unchecked	Checked	Unchecked		Unchecked	Unchecked	Unchecked	Unchecked	Unchecked	Unchecked	Unchecked	Unchecked		Unchecked	Unchecked	Unchecked	Unchecked	Unchecked	Unchecked	Checked	Unchecked		1	Unchecked	Unchecked	Unchecked	Unchecked	Unchecked
67	Female	Urban	Widowed	Primary level	Farming	>2700	No	Complete	Type 2	6		< 6months - < 1year	1 month - < 3months	No	Yes	Nil	Nil	Checked	Unchecked	Unchecked	Unchecked	Unchecked	Unchecked	Unchecked		Checked	Unchecked	Checked	Unchecked	Unchecked	Unchecked	Unchecked	Unchecked		Checked	Unchecked	Checked	Unchecked	Unchecked	Unchecked	Unchecked	Unchecked		2	Checked	Unchecked	Unchecked	Unchecked	Unchecked
69	Male	Peri-Urban	Married	Secondary level	Unemployed	>2700	Yes	Complete	Type 2	30		>3years	1 month - < 3months	Yes	No	Past	Past	Checked	Unchecked	Unchecked	Unchecked	Unchecked	Unchecked	Checked	Stroke	Checked	Unchecked	Checked	Unchecked	Unchecked	Unchecked	Checked	Unchecked		Checked	Unchecked	Unchecked	Unchecked	Unchecked	Unchecked	Checked	Unchecked		2	Checked	Unchecked	Checked	Checked	Unchecked
56	Female	Peri-Urban	Married	No formal education	Retired	1080-2700	Yes	Complete	Type 2	4		< 6months - < 1year	1 month - < 3months	No	Yes	Nil	Nil	Checked	Unchecked	Checked	Unchecked	Unchecked	Unchecked	Checked	Stroke	Checked	Unchecked	Checked	Checked	Checked	Unchecked	Checked	Unchecked		Checked	Checked	Unchecked	Unchecked	Unchecked	Unchecked	Unchecked	Unchecked		2	Checked	Checked	Checked	Unchecked	Unchecked
61	Female	Peri-Urban	Married	Secondary level	Unemployed	1080-2700	Yes	Complete	Type 2	12		>3years	3months - < 6months	No	Yes	Nil	Nil	Checked	Checked	Unchecked	Checked	Unchecked	Unchecked	Checked	Stroke	Unchecked	Checked	Unchecked	Unchecked	Unchecked	Unchecked	Unchecked	Unchecked		Checked	Unchecked	Unchecked	Unchecked	Unchecked	Unchecked	Checked	Unchecked		2	Checked	Unchecked	Checked	Unchecked	Unchecked
63	Female	Urban	Widowed	Primary level	Trading	1080-2700	Yes	Complete	Type 2	10		>3years	6months-1year	No	Yes	Nil	Nil	Checked	Unchecked	Unchecked	Unchecked	Unchecked	Unchecked	Unchecked		Unchecked	Unchecked	Unchecked	Unchecked	Unchecked	Unchecked	Unchecked	Unchecked		Checked	Unchecked	Unchecked	Unchecked	Unchecked	Unchecked	Unchecked	Unchecked		1	Checked	Unchecked	Checked	Unchecked	Unchecked
51	Female	Peri-Urban	Married	Primary level	Self-employed	1080-2700	Yes	Complete	Type 2	15		>3years	1 month - < 3months	Yes	Yes	Nil	Nil	Unchecked	Checked	Unchecked	Unchecked	Unchecked	Unchecked	Unchecked		Unchecked	Unchecked	Checked	Unchecked	Unchecked	Unchecked	Unchecked	Unchecked		Checked	Unchecked	Unchecked	Unchecked	Unchecked	Unchecked	Checked	Unchecked		2	Checked	Unchecked	Checked	Checked	Unchecked
61	Female	Urban	Married	Post-graduate	Retired	No response/Unknown	Yes	Complete	Type 2	4		1year - 3years	< 1month	No	No	Nil	Nil	Checked	Unchecked	Unchecked	Unchecked	Unchecked	Unchecked	Unchecked		Unchecked	Unchecked	Checked	Unchecked	Unchecked	Unchecked	Unchecked	Unchecked		Checked	Checked	Unchecked	Unchecked	Unchecked	Unchecked	Unchecked	Unchecked		2	Checked	Unchecked	Unchecked	Unchecked	Unchecked
58	Female	Peri-Urban	Divorced	Secondary level	Self-employed	541-1079	Yes	Complete	Type 2	15		< 6months - < 1year	6months-1year	No	No	Nil	Nil	Checked	Unchecked	Unchecked	Checked	Checked	Unchecked	Unchecked		Unchecked	Unchecked	Unchecked	Unchecked	Unchecked	Unchecked	Unchecked	Unchecked		Checked	Unchecked	Unchecked	Unchecked	Unchecked	Unchecked	Checked	Unchecked		2	Checked	Unchecked	Unchecked	Unchecked	Unchecked
67	Female	Peri-Urban	Married	Secondary level	Self-employed	1080-2700	Yes	Complete	Type 2	15		>3years	6months-1year	No	Yes	Nil	Nil	Checked	Unchecked	Unchecked	Unchecked	Unchecked	Unchecked	Unchecked		Unchecked	Unchecked	Checked	Unchecked	Unchecked	Unchecked	Unchecked	Unchecked		Unchecked	Unchecked	Unchecked	Unchecked	Unchecked	Unchecked	Checked	Unchecked		1	Checked	Unchecked	Unchecked	Unchecked	Unchecked
54	Female	Rural	Married	Secondary level	Self-employed	< 270	Yes	Complete	Type 2	4		>3years	6months-1year	No	Yes	Nil	Nil	Checked	Unchecked	Unchecked	Unchecked	Unchecked	Unchecked	Unchecked		Unchecked	Unchecked	Checked	Unchecked	Unchecked	Unchecked	Unchecked	Unchecked		Unchecked	Unchecked	Checked	Unchecked	Unchecked	Unchecked	Unchecked	Unchecked		2	Checked	Unchecked	Unchecked	Unchecked	Unchecked
69	Female	Urban	Married	Secondary level	Retired	>2700	Yes	Complete	Type 2	20		>3years	6months-1year	No	Yes	Nil	Nil	Checked	Unchecked	Unchecked	Unchecked	Unchecked	Unchecked	Unchecked		Checked	Unchecked	Unchecked	Unchecked	Unchecked	Unchecked	Unchecked	Unchecked		Checked	Unchecked	Unchecked	Unchecked	Unchecked	Unchecked	Checked	Unchecked		2	Checked	Unchecked	Unchecked	Unchecked	Unchecked
76	Female	Peri-Urban	Widowed	Secondary level	Retired	541-1079	Yes	Complete	Type 2	16		>3years	6months-1year	No	Yes	Nil	Nil	Checked	Unchecked	Unchecked	Unchecked	Unchecked	Unchecked	Unchecked		Checked	Unchecked	Unchecked	Unchecked	Unchecked	Unchecked	Unchecked	Unchecked		Checked	Checked	Unchecked	Unchecked	Unchecked	Unchecked	Unchecked	Unchecked		2	Checked	Unchecked	Unchecked	Unchecked	Unchecked
66	Female	Peri-Urban	Married	No formal education	Retired	1080-2700	Yes	Complete	Type 2	15		>3years	6months-1year	No	No	Nil	Nil	Checked	Unchecked	Unchecked	Unchecked	Checked	Unchecked	Unchecked		Unchecked	Unchecked	Checked	Unchecked	Unchecked	Unchecked	Unchecked	Unchecked		Checked	Unchecked	Checked	Unchecked	Unchecked	Unchecked	Unchecked	Unchecked		2	Checked	Unchecked	Unchecked	Unchecked	Unchecked
44	Female	Peri-Urban	Married	No formal education	Unemployed	1080-2700	Yes	Complete	Type 2	5		>3years	1 month - < 3months	No	No	Nil	Nil	Checked	Unchecked	Unchecked	Unchecked	Unchecked	Unchecked	Unchecked		Checked	Unchecked	Checked	Unchecked	Unchecked	Unchecked	Unchecked	Unchecked		Checked	Checked	Unchecked	Unchecked	Unchecked	Unchecked	Unchecked	Unchecked		2	Checked	Unchecked	Unchecked	Unchecked	Unchecked
45	Female	Urban	Single	Secondary level	Self-employed	1080-2700	Yes	Complete	Type 2	20		>3years	3months - < 6months	No	Yes	Nil	Nil	Checked	Unchecked	Unchecked	Checked	Unchecked	Unchecked	Unchecked		Checked	Unchecked	Checked	Unchecked	Unchecked	Unchecked	Unchecked	Unchecked		Unchecked	Unchecked	Unchecked	Unchecked	Unchecked	Unchecked	Checked	Unchecked		1	Checked	Unchecked	Unchecked	Unchecked	Unchecked
44	Male	Urban	Married	Secondary level	Self-employed	>2700	Yes	Complete	Type 2	0.666667	8	< 6months - < 1year	< 1month	Yes	Yes	Nil	Nil	Unchecked	Unchecked	Unchecked	Checked	Unchecked	Unchecked	Checked	TB	Unchecked	Unchecked	Checked	Unchecked	Unchecked	Unchecked	Unchecked	Unchecked		Checked	Unchecked	Unchecked	Unchecked	Unchecked	Unchecked	Checked	Unchecked		2	Unchecked	Unchecked	Unchecked	Unchecked	Unchecked
70	Female	Peri-Urban	Widowed	No formal education	Farming	1080-2700	Yes	Complete	Type 2	10		>3years	3months - < 6months	No	No	Nil	Nil	Checked	Unchecked	Unchecked	Unchecked	Unchecked	Unchecked	Unchecked		Unchecked	Unchecked	Checked	Unchecked	Unchecked	Unchecked	Unchecked	Unchecked		Unchecked	Unchecked	Unchecked	Unchecked	Unchecked	Unchecked	Checked	Unchecked		1	Checked	Checked	Unchecked	Unchecked	Unchecked
44	Female	Urban	Single	Secondary level	Unemployed	1080-2700	Yes	Complete	Type 2	1		< 6months - < 1year	< 1month	Yes	No	Past	Nil	Checked	Unchecked	Unchecked	Unchecked	Unchecked	Unchecked	Unchecked		Unchecked	Unchecked	Checked	Unchecked	Unchecked	Unchecked	Unchecked	Unchecked		Checked	Unchecked	Unchecked	Unchecked	Unchecked	Unchecked	Unchecked	Unchecked		1	Checked	Unchecked	Unchecked	Unchecked	Unchecked
74	Female	Peri-Urban	Single	Primary level	Unemployed	1080-2700	Yes	Complete	Type 2	0.583333	7	< 6months - < 1year	1 month - < 3months	Yes	No	Nil	Nil	Unchecked	Unchecked	Unchecked	Unchecked	Unchecked	Unchecked	Unchecked		Unchecked	Unchecked	Unchecked	Unchecked	Unchecked	Unchecked	Unchecked	Unchecked		Checked	Unchecked	Unchecked	Unchecked	Unchecked	Unchecked	Unchecked	Unchecked		1	Unchecked	Checked	Unchecked	Unchecked	Unchecked
73	Female	Urban	Widowed	Secondary level	Retired	1080-2700	Yes	Complete	Type 2	28		>3years	3months - < 6months	No	Yes	Past	Nil	Checked	Unchecked	Unchecked	Checked	Unchecked	Unchecked	Unchecked		Checked	Unchecked	Unchecked	Unchecked	Unchecked	Unchecked	Unchecked	Unchecked		Checked	Checked	Unchecked	Unchecked	Unchecked	Unchecked	Unchecked	Unchecked		2	Checked	Checked	Unchecked	Checked	Unchecked
70	Female	Peri-Urban	Married	Secondary level	Retired	1080-2700	Yes	Complete	Type 2	35		>3years	6months-1year	No	Yes	Nil	Nil	Checked	Unchecked	Unchecked	Checked	Unchecked	Unchecked	Unchecked		Checked	Unchecked	Unchecked	Unchecked	Unchecked	Unchecked	Unchecked	Unchecked		Checked	Unchecked	Unchecked	Unchecked	Unchecked	Unchecked	Checked	Unchecked		2	Checked	Unchecked	Unchecked	Unchecked	Unchecked
74	Male	Urban	Married	Secondary level	Retired	541-1079	Yes	Complete	Type 2	12		>3years	6months-1year	No	No	Past	Past	Checked	Unchecked	Unchecked	Checked	Unchecked	Unchecked	Unchecked		Checked	Unchecked	Checked	Unchecked	Unchecked	Unchecked	Unchecked	Unchecked		Unchecked	Unchecked	Unchecked	Unchecked	Unchecked	Unchecked	Checked	Unchecked		1	Checked	Unchecked	Checked	Unchecked	Unchecked
76	Male	Peri-Urban	Married	Secondary level	Retired	No response/Unknown	No	Complete	Type 2	16		>3years	3months - < 6months	No	No	Current	Nil	Checked	Unchecked	Unchecked	Checked	Unchecked	Unchecked	Unchecked		Checked	Unchecked	Checked	Unchecked	Unchecked	Unchecked	Unchecked	Unchecked		Checked	Unchecked	Unchecked	Unchecked	Unchecked	Unchecked	Unchecked	Unchecked		1	Checked	Unchecked	Checked	Unchecked	Unchecked
60	Female	Peri-Urban	Married	College/University	Retired	1080-2700	Yes	Complete	Type 2	29		>3years	1 month - < 3months	No	Yes	Nil	Nil	Checked	Unchecked	Unchecked	Checked	Unchecked	Unchecked	Unchecked		Unchecked	Unchecked	Checked	Unchecked	Unchecked	Unchecked	Unchecked	Unchecked		Checked	Unchecked	Unchecked	Unchecked	Unchecked	Unchecked	Checked	Unchecked		2	Checked	Unchecked	Checked	Unchecked	Unchecked
66	Female	Urban	Married	Secondary level	Unemployed	541-1079	Yes	Complete	Type 2	10		>3years	3months - < 6months	No	Yes	Nil	Nil	Checked	Unchecked	Unchecked	Checked	Unchecked	Unchecked	Unchecked		Checked	Unchecked	Checked	Unchecked	Unchecked	Unchecked	Unchecked	Unchecked		Checked	Unchecked	Unchecked	Unchecked	Unchecked	Unchecked	Checked	Unchecked		2	Checked	Unchecked	Unchecked	Unchecked	Unchecked
80	Female	Urban	Married	College/University	Retired	1080-2700	Yes	Complete	Type 2	17		>3years	1 month - < 3months	No	Yes	Nil	Nil	Checked	Unchecked	Unchecked	Unchecked	Unchecked	Unchecked	Checked	Stroke	Checked	Unchecked	Checked	Unchecked	Unchecked	Unchecked	Checked	Unchecked		Checked	Unchecked	Unchecked	Unchecked	Unchecked	Unchecked	Unchecked	Unchecked		1	Checked	Checked	Unchecked	Unchecked	Unchecked
60	Female	Peri-Urban	Married	Primary level	Self-employed	1080-2700	Yes	Complete	Type 2	30		>3years	3months - < 6months	No	Yes	Current	Nil	Checked	Unchecked	Unchecked	Checked	Unchecked	Unchecked	Unchecked		Unchecked	Unchecked	Unchecked	Unchecked	Unchecked	Unchecked	Unchecked	Unchecked		Checked	Unchecked	Unchecked	Unchecked	Unchecked	Unchecked	Checked	Unchecked		2	Checked	Unchecked	Checked	Unchecked	Unchecked
54	Female	Urban	Widowed	Secondary level	Self-employed	No response/Unknown	Yes	Complete	Type 2	10		>3years	3months - < 6months	No	No	Nil	Nil	Checked	Unchecked	Unchecked	Unchecked	Unchecked	Unchecked	Unchecked		Unchecked	Unchecked	Checked	Unchecked	Unchecked	Unchecked	Unchecked	Unchecked		Checked	Unchecked	Unchecked	Unchecked	Unchecked	Unchecked	Checked	Unchecked		2	Checked	Unchecked	Unchecked	Unchecked	Unchecked
86	Male	Urban	Married	Primary level	Retired	1080-2700	Yes	Complete	Type 2	3		1year - 3years	1 month - < 3months	No	Yes	Past	Nil	Checked	Unchecked	Unchecked	Checked	Unchecked	Unchecked	Checked	Stroke	Unchecked	Unchecked	Checked	Unchecked	Unchecked	Unchecked	Checked	Unchecked		Checked	Unchecked	Unchecked	Unchecked	Unchecked	Unchecked	Unchecked	Unchecked		1	Checked	Unchecked	Checked	Unchecked	Unchecked
74	Male	Rural	Married	College/University	Retired	1080-2700	Yes	Complete	Type 2	15		>3years	1 month - < 3months	No	No	Nil	Nil	Checked	Checked	Unchecked	Checked	Unchecked	Unchecked	Unchecked		Unchecked	Checked	Unchecked	Unchecked	Unchecked	Unchecked	Unchecked	Unchecked		Checked	Checked	Unchecked	Unchecked	Unchecked	Unchecked	Unchecked	Unchecked		2	Checked	Unchecked	Checked	Unchecked	Unchecked
79	Female	Peri-Urban	Widowed	Secondary level	Retired	1080-2700	Yes	Complete	Type 2	6		>3years	3months - < 6months	No	Yes	Nil	Nil	Checked	Checked	Unchecked	Checked	Unchecked	Unchecked	Unchecked		Checked	Unchecked	Checked	Unchecked	Unchecked	Unchecked	Unchecked	Unchecked		Checked	Unchecked	Checked	Unchecked	Unchecked	Unchecked	Checked	Unchecked		3	Checked	Unchecked	Unchecked	Unchecked	Unchecked
61	Male	Peri-Urban	Married	Secondary level	Farming	1080-2700	Yes	Complete	Type 2	24		>3years	6months-1year	No	Yes	Past	Past	Checked	Unchecked	Unchecked	Checked	Unchecked	Unchecked	Unchecked		Unchecked	Unchecked	Checked	Unchecked	Unchecked	Unchecked	Unchecked	Unchecked		Checked	Unchecked	Unchecked	Unchecked	Unchecked	Unchecked	Checked	Unchecked		2	Checked	Unchecked	Unchecked	Unchecked	Unchecked
66	Female	Urban	Married	No formal education	Self-employed	1080-2700	Yes	Complete	Type 2	10		>3years	1 month - < 3months	No	Yes	Nil	Nil	Checked	Unchecked	Unchecked	Unchecked	Unchecked	Unchecked	Unchecked		Unchecked	Unchecked	Checked	Unchecked	Unchecked	Unchecked	Unchecked	Unchecked		Unchecked	Checked	Checked	Unchecked	Unchecked	Unchecked	Checked	Unchecked		3	Checked	Unchecked	Unchecked	Unchecked	Unchecked
67	Female	Urban	Widowed	Secondary level	Retired	1080-2700	Yes	Complete	Type 2	16		>3years	3months - < 6months	No	Yes	Nil	Nil	Checked	Unchecked	Unchecked	Unchecked	Unchecked	Unchecked	Unchecked		Checked	Unchecked	Unchecked	Unchecked	Unchecked	Unchecked	Unchecked	Unchecked		Checked	Unchecked	Unchecked	Unchecked	Unchecked	Unchecked	Unchecked	Unchecked		1	Checked	Unchecked	Unchecked	Unchecked	Unchecked
43	Female	Peri-Urban	Married	College/University	Government employee	1080-2700	Yes	Complete	Type 2	13		>3years	6months-1year	No	Yes	Nil	Nil	Unchecked	Unchecked	Unchecked	Checked	Unchecked	Unchecked	Unchecked		Checked	Unchecked	Unchecked	Unchecked	Unchecked	Unchecked	Unchecked	Unchecked		Checked	Checked	Unchecked	Unchecked	Unchecked	Unchecked	Checked	Unchecked		3	Unchecked	Unchecked	Checked	Unchecked	Unchecked
57	Female	Peri-Urban	Married	Secondary level	Unemployed	1080-2700	Yes	Complete	Type 2	5		1year - 3years	6months-1year	Yes	No	Nil	Nil	Checked	Unchecked	Unchecked	Checked	Unchecked	Unchecked	Unchecked		Checked	Unchecked	Checked	Unchecked	Unchecked	Unchecked	Unchecked	Unchecked		Checked	Unchecked	Unchecked	Unchecked	Unchecked	Unchecked	Checked	Unchecked		2	Checked	Unchecked	Checked	Unchecked	Unchecked
59	Female	Urban	Married	Secondary level	Self-employed	541-1079	Yes	Complete	Type 2	18		>3years	3months - < 6months	No	No	Nil	Nil	Checked	Unchecked	Unchecked	Checked	Unchecked	Unchecked	Unchecked		Unchecked	Unchecked	Unchecked	Unchecked	Unchecked	Unchecked	Unchecked	Unchecked		Checked	Unchecked	Unchecked	Unchecked	Unchecked	Unchecked	Unchecked	Unchecked		1	Checked	Unchecked	Checked	Unchecked	Unchecked
69	Male	Urban	Married	College/University	Retired	1080-2700	Yes	Complete	Type 2	7		1year - 3years	1 month - < 3months	No	No	Nil	Nil	Unchecked	Unchecked	Unchecked	Unchecked	Unchecked	Unchecked	Checked	CLL	Unchecked	Unchecked	Unchecked	Unchecked	Unchecked	Unchecked	Unchecked	Unchecked		Unchecked	Unchecked	Unchecked	Unchecked	Unchecked	Unchecked	Unchecked	Unchecked		0	Unchecked	Unchecked	Unchecked	Unchecked	Unchecked
74	Female	Urban	Married	No formal education	Retired	541-1079	Yes	Complete	Type 2	40		>3years	1 month - < 3months	No	Yes	Nil	Nil	Checked	Unchecked	Unchecked	Checked	Unchecked	Unchecked	Unchecked		Checked	Unchecked	Checked	Unchecked	Unchecked	Unchecked	Unchecked	Unchecked		Checked	Unchecked	Unchecked	Unchecked	Unchecked	Unchecked	Checked	Unchecked		2	Checked	Unchecked	Checked	Unchecked	Unchecked
58	Male	Peri-Urban	Married	Secondary level	Retired	1080-2700	Yes	Complete	Type 2	12		>3years	6months-1year	No	Yes	Past	Past	Checked	Unchecked	Unchecked	Unchecked	Unchecked	Unchecked	Unchecked		Checked	Unchecked	Checked	Unchecked	Unchecked	Unchecked	Unchecked	Unchecked		Checked	Unchecked	Unchecked	Unchecked	Unchecked	Unchecked	Unchecked	Unchecked		1	Checked	Unchecked	Checked	Unchecked	Unchecked
64	Female	Urban	Married	Secondary level	Retired	1080-2700	Yes	Complete	Type 2	31		>3years	3months - < 6months	No	No	Nil	Nil	Unchecked	Unchecked	Unchecked	Unchecked	Unchecked	Unchecked	Unchecked		Unchecked	Unchecked	Checked	Unchecked	Unchecked	Unchecked	Unchecked	Unchecked		Checked	Unchecked	Checked	Unchecked	Unchecked	Unchecked	Checked	Unchecked		3	Checked	Unchecked	Unchecked	Unchecked	Unchecked
70	Female	Urban	Married	Secondary level	Retired	No response/Unknown	Yes	Complete	Type 2	13		>3years	6months-1year	No	No	Nil	Nil	Checked	Unchecked	Unchecked	Unchecked	Unchecked	Unchecked	Unchecked		Checked	Unchecked	Checked	Unchecked	Unchecked	Unchecked	Unchecked	Unchecked		Checked	Unchecked	Checked	Unchecked	Unchecked	Unchecked	Unchecked	Unchecked		2	Checked	Unchecked	Unchecked	Unchecked	Unchecked
62	Female	Peri-Urban	Single	Primary level	Unemployed	1080-2700	Yes	Complete	Type 2	8		>3years	6months-1year	No	Yes	Nil	Nil	Checked	Unchecked	Unchecked	Unchecked	Unchecked	Unchecked	Unchecked		Checked	Unchecked	Unchecked	Unchecked	Unchecked	Unchecked	Unchecked	Unchecked		Checked	Unchecked	Unchecked	Unchecked	Unchecked	Unchecked	Checked	Unchecked		2	Checked	Unchecked	Unchecked	Unchecked	Unchecked
56	Female	Urban	Widowed	No formal education	Unemployed	541-1079	Yes	Complete	Type 2	23		>3years	3months - < 6months	No	Yes	Nil	Nil	Checked	Unchecked	Unchecked	Checked	Unchecked	Unchecked	Unchecked		Checked	Unchecked	Checked	Unchecked	Unchecked	Unchecked	Unchecked	Unchecked		Checked	Unchecked	Checked	Unchecked	Unchecked	Unchecked	Checked	Unchecked		3	Checked	Unchecked	Checked	Unchecked	Unchecked
65	Male	Rural	Widowed	Secondary level	Retired	1080-2700	Yes	Complete	Type 2	16		1year - 3years	1 month - < 3months	No	Yes	Nil	Nil	Checked	Unchecked	Checked	Unchecked	Unchecked	Unchecked	Unchecked		Unchecked	Unchecked	Checked	Unchecked	Unchecked	Unchecked	Unchecked	Unchecked		Checked	Checked	Checked	Unchecked	Unchecked	Unchecked	Unchecked	Unchecked		3	Checked	Unchecked	Unchecked	Unchecked	Unchecked
46	Female	Peri-Urban	Married	Secondary level	Self-employed	541-1079	Yes	Complete	Type 1	29		>3years	3months - < 6months	No	Yes	Nil	Nil	Unchecked	Unchecked	Unchecked	Unchecked	Unchecked	Unchecked	Unchecked		Unchecked	Unchecked	Checked	Unchecked	Unchecked	Unchecked	Unchecked	Unchecked		Checked	Unchecked	Unchecked	Unchecked	Unchecked	Unchecked	Checked	Unchecked		2	Unchecked	Checked	Checked	Checked	Unchecked
72	Male	Peri-Urban	Married	Secondary level	Retired	1080-2700	Yes	Complete	Type 2	25		>3years	3months - < 6months	Yes	Yes	Nil	Nil	Checked	Unchecked	Unchecked	Checked	Unchecked	Unchecked	Unchecked		Checked	Unchecked	Checked	Unchecked	Unchecked	Unchecked	Unchecked	Unchecked		Checked	Unchecked	Unchecked	Unchecked	Unchecked	Unchecked	Checked	Unchecked		2	Checked	Unchecked	Unchecked	Unchecked	Unchecked
85	Male	Urban	Married	College/University	Self-employed	541-1079	Yes	Complete	Type 2	26		< 6months - < 1year	1 month - < 3months	No	Yes	Past	Nil	Checked	Unchecked	Unchecked	Unchecked	Unchecked	Unchecked	Unchecked		Checked	Unchecked	Checked	Unchecked	Unchecked	Unchecked	Unchecked	Unchecked		Checked	Unchecked	Unchecked	Unchecked	Unchecked	Unchecked	Checked	Unchecked		2	Checked	Unchecked	Unchecked	Unchecked	Unchecked
70	Female	Peri-Urban	Widowed	Secondary level	Retired	541-1079	Yes	Complete	Type 2	30		>3years	1 month - < 3months	No	Yes	Nil	Nil	Checked	Unchecked	Unchecked	Unchecked	Unchecked	Unchecked	Unchecked		Checked	Unchecked	Checked	Unchecked	Unchecked	Unchecked	Unchecked	Unchecked		Checked	Unchecked	Unchecked	Unchecked	Unchecked	Unchecked	Checked	Unchecked		2	Checked	Unchecked	Unchecked	Unchecked	Unchecked
71	Female	Peri-Urban	Widowed	College/University	Retired	541-1079	Yes	Complete	Type 2	30		>3years	1 month - < 3months	No	No	Nil	Nil	Checked	Unchecked	Unchecked	Checked	Unchecked	Unchecked	Unchecked		Checked	Unchecked	Checked	Unchecked	Unchecked	Unchecked	Unchecked	Unchecked		Checked	Unchecked	Unchecked	Unchecked	Unchecked	Unchecked	Checked	Unchecked		2	Checked	Unchecked	Unchecked	Unchecked	Unchecked
69	Female	Peri-Urban	Married	Primary level	Retired	541-1079	Yes	Complete	Type 2	16		>3years	3months - < 6months	No	No	Nil	Nil	Checked	Unchecked	Unchecked	Checked	Unchecked	Unchecked	Unchecked		Unchecked	Unchecked	Unchecked	Unchecked	Unchecked	Unchecked	Unchecked	Unchecked		Checked	Unchecked	Unchecked	Unchecked	Unchecked	Unchecked	Checked	Unchecked		2	Unchecked	Unchecked	Unchecked	Unchecked	Unchecked
57	Female	Urban	Divorced	College/University	Self-employed	1080-2700	Yes	Complete	Type 2	4		>3years	1 month - < 3months	No	Yes	Nil	Nil	Checked	Unchecked	Unchecked	Unchecked	Unchecked	Unchecked	Checked	Stroke	Unchecked	Unchecked	Unchecked	Unchecked	Unchecked	Unchecked	Checked	Unchecked		Checked	Unchecked	Unchecked	Unchecked	Unchecked	Unchecked	Checked	Unchecked		2	Checked	Unchecked	Checked	Unchecked	Unchecked
85	Female	Peri-Urban	Widowed	No formal education	Unemployed	270-540	Yes	Complete	Type 2	10		>3years	6months-1year	No	Yes	Nil	Nil	Checked	Unchecked	Unchecked	Checked	Unchecked	Unchecked	Unchecked		Checked	Unchecked	Checked	Unchecked	Unchecked	Unchecked	Unchecked	Unchecked		Checked	Checked	Unchecked	Unchecked	Unchecked	Unchecked	Unchecked	Unchecked		2	Checked	Unchecked	Checked	Unchecked	Unchecked
28	Female	Peri-Urban	Married	Secondary level	Self-employed	270-540	Yes	Complete	Type 1	2		1year - 3years	3months - < 6months	No	No	Nil	Nil	Unchecked	Unchecked	Unchecked	Unchecked	Unchecked	Checked	Unchecked		Unchecked	Unchecked	Unchecked	Unchecked	Unchecked	Unchecked	Unchecked	Unchecked		Unchecked	Unchecked	Unchecked	Unchecked	Unchecked	Unchecked	Checked	Unchecked		1	Unchecked	Unchecked	Unchecked	Unchecked	Unchecked
37	Female	Urban	Married	Primary level	Self-employed	541-1079	Yes	Complete	Type 2	7		1year - 3years	3months - < 6months	No	No	Nil	Nil	Unchecked	Unchecked	Unchecked	Unchecked	Unchecked	Unchecked	Unchecked		Checked	Unchecked	Checked	Unchecked	Unchecked	Unchecked	Unchecked	Unchecked		Checked	Checked	Unchecked	Unchecked	Unchecked	Unchecked	Unchecked	Unchecked		2	Unchecked	Unchecked	Unchecked	Unchecked	Unchecked
62	Male	Urban	Married	Secondary level	Retired	1080-2700	Yes	Complete	Type 2	3		1year - 3years	6months-1year	No	No	Current	Nil	Checked	Unchecked	Unchecked	Unchecked	Unchecked	Unchecked	Unchecked		Checked	Unchecked	Checked	Unchecked	Checked	Unchecked	Unchecked	Unchecked		Checked	Unchecked	Unchecked	Unchecked	Unchecked	Unchecked	Checked	Unchecked		2	Checked	Unchecked	Unchecked	Unchecked	Unchecked
53	Male	Peri-Urban	Married	Primary level	Self-employed	270-540	Yes	Complete	Type 2	15		>3years	1 month - < 3months	No	No	Nil	Nil	Checked	Unchecked	Unchecked	Checked	Unchecked	Unchecked	Unchecked		Checked	Unchecked	Checked	Unchecked	Unchecked	Unchecked	Unchecked	Unchecked		Unchecked	Unchecked	Unchecked	Unchecked	Unchecked	Unchecked	Checked	Unchecked		1	Checked	Checked	Checked	Unchecked	Unchecked
52	Female	Peri-Urban	Married	Primary level	Self-employed	1080-2700	Yes	Complete	Type 2	11		>3years	3months - < 6months	No	No	Current	Nil	Checked	Unchecked	Unchecked	Checked	Unchecked	Unchecked	Unchecked		Checked	Unchecked	Checked	Unchecked	Unchecked	Unchecked	Unchecked	Unchecked		Checked	Unchecked	Unchecked	Unchecked	Unchecked	Unchecked	Checked	Unchecked		2	Checked	Unchecked	Unchecked	Unchecked	Unchecked
40	Female	Urban	Married	Secondary level	Unemployed	1080-2700	Yes	Complete	Type 2	15		>3years	3months - < 6months	No	Yes	Nil	Nil	Checked	Unchecked	Unchecked	Unchecked	Unchecked	Unchecked	Unchecked		Unchecked	Unchecked	Unchecked	Unchecked	Unchecked	Unchecked	Unchecked	Unchecked		Checked	Unchecked	Unchecked	Unchecked	Unchecked	Unchecked	Checked	Unchecked		2	Checked	Unchecked	Unchecked	Unchecked	Unchecked
55	Female	Rural	Married	Primary level	Self-employed	270-540	Yes	Complete	Type 2	20		>3years	6months-1year	No	Yes	Nil	Nil	Checked	Unchecked	Unchecked	Checked	Unchecked	Unchecked	Unchecked		Checked	Unchecked	Unchecked	Unchecked	Unchecked	Unchecked	Unchecked	Unchecked		Checked	Checked	Unchecked	Unchecked	Unchecked	Unchecked	Unchecked	Unchecked		2	Checked	Unchecked	Checked	Unchecked	Unchecked
60	Female	Peri-Urban	Married	Secondary level	Retired	541-1079	Yes	Complete	Type 2	17		>3years	3months - < 6months	No	Yes	Nil	Nil	Unchecked	Unchecked	Unchecked	Unchecked	Unchecked	Unchecked	Unchecked		Unchecked	Unchecked	Unchecked	Unchecked	Unchecked	Unchecked	Unchecked	Unchecked		Checked	Checked	Unchecked	Unchecked	Unchecked	Unchecked	Unchecked	Unchecked		2	Unchecked	Unchecked	Unchecked	Unchecked	Unchecked
75	Female	Urban	Widowed	No formal education	Retired	541-1079	Yes	Complete	Type 2	15		>3years	3months - < 6months	No	Yes	Nil	Nil	Checked	Unchecked	Unchecked	Unchecked	Unchecked	Unchecked	Unchecked		Checked	Unchecked	Checked	Unchecked	Unchecked	Unchecked	Unchecked	Unchecked		Checked	Checked	Checked	Unchecked	Unchecked	Unchecked	Unchecked	Unchecked		3	Checked	Unchecked	Unchecked	Unchecked	Unchecked
42	Female	Urban	Single	Secondary level	Self-employed	541-1079	Yes	Complete	Type 2	13		>3years	3months - < 6months	No	Yes	Nil	Nil	Checked	Unchecked	Unchecked	Checked	Unchecked	Unchecked	Checked	Stroke	Unchecked	Unchecked	Checked	Unchecked	Unchecked	Unchecked	Checked	Unchecked		Checked	Unchecked	Unchecked	Unchecked	Unchecked	Unchecked	Checked	Unchecked		2	Checked	Unchecked	Unchecked	Unchecked	Unchecked
62	Female	Urban	Widowed	Secondary level	Self-employed	541-1079	Yes	Complete	Type 2	9		>3years	3months - < 6months	No	Yes	Nil	Nil	Checked	Unchecked	Unchecked	Unchecked	Unchecked	Unchecked	Unchecked		Checked	Unchecked	Checked	Unchecked	Unchecked	Unchecked	Unchecked	Unchecked		Checked	Unchecked	Unchecked	Unchecked	Unchecked	Unchecked	Unchecked	Unchecked		1	Checked	Unchecked	Unchecked	Unchecked	Unchecked
76	Female	Urban	Widowed	No formal education	Retired	270-540	Yes	Complete	Type 2	26		>3years	1 month - < 3months	No	No	Nil	Nil	Checked	Unchecked	Unchecked	Checked	Unchecked	Unchecked	Unchecked		Unchecked	Unchecked	Checked	Unchecked	Unchecked	Unchecked	Unchecked	Unchecked		Checked	Checked	Unchecked	Unchecked	Unchecked	Unchecked	Checked	Unchecked		3	Checked	Unchecked	Unchecked	Unchecked	Unchecked
66	Female	Urban	Single	College/University	Retired	>2700	Yes	Complete	Type 2	30		>3years	1 month - < 3months	No	Yes	Past	Nil	Checked	Unchecked	Checked	Checked	Unchecked	Unchecked	Unchecked		Unchecked	Unchecked	Checked	Unchecked	Unchecked	Unchecked	Unchecked	Unchecked		Checked	Unchecked	Unchecked	Unchecked	Unchecked	Unchecked	Unchecked	Unchecked		1	Checked	Unchecked	Unchecked	Unchecked	Unchecked
80	Female	Urban	Widowed	Primary level	Retired	270-540	Yes	Complete	Type 2	25		>3years	6months-1year	No	Yes	Nil	Nil	Checked	Unchecked	Unchecked	Unchecked	Unchecked	Unchecked	Unchecked		Checked	Unchecked	Checked	Unchecked	Unchecked	Unchecked	Unchecked	Unchecked		Checked	Unchecked	Unchecked	Unchecked	Unchecked	Unchecked	Checked	Unchecked		2	Checked	Unchecked	Unchecked	Unchecked	Unchecked
68	Female	Urban	Widowed	No formal education	Retired	270-540	Yes	Complete	Type 2	20		>3years	6months-1year	No	No	Nil	Nil	Checked	Unchecked	Unchecked	Checked	Unchecked	Unchecked	Unchecked		Checked	Unchecked	Checked	Unchecked	Unchecked	Unchecked	Unchecked	Unchecked		Checked	Checked	Checked	Unchecked	Unchecked	Unchecked	Unchecked	Unchecked		3	Checked	Checked	Checked	Unchecked	Unchecked
70	Female	Peri-Urban	Married	Secondary level	Self-employed	1080-2700	Yes	Complete	Type 2	0.25	3	< 6months - < 1year	< 1month	No	Yes	Past	Past	Unchecked	Unchecked	Unchecked	Unchecked	Unchecked	Unchecked	Unchecked		Checked	Unchecked	Checked	Unchecked	Unchecked	Unchecked	Unchecked	Unchecked		Checked	Unchecked	Unchecked	Unchecked	Unchecked	Unchecked	Unchecked	Unchecked		1	Unchecked	Unchecked	Unchecked	Unchecked	Unchecked
67	Female	Urban	Married	Secondary level	Retired	270-540	Yes	Complete	Type 2	20		>3years	3months - < 6months	No	Yes	Current	Nil	Checked	Unchecked	Unchecked	Checked	Unchecked	Unchecked	Unchecked		Checked	Unchecked	Checked	Unchecked	Unchecked	Unchecked	Unchecked	Unchecked		Checked	Unchecked	Unchecked	Unchecked	Unchecked	Unchecked	Checked	Unchecked		2	Checked	Unchecked	Unchecked	Unchecked	Unchecked
75	Female	Urban	Married	College/University	Retired	541-1079	Yes	Complete	Type 2	15		>3years	1 month - < 3months	No	No	Nil	Nil	Checked	Unchecked	Unchecked	Unchecked	Unchecked	Unchecked	Unchecked		Checked	Unchecked	Unchecked	Unchecked	Unchecked	Unchecked	Unchecked	Unchecked		Checked	Checked	Checked	Unchecked	Unchecked	Unchecked	Unchecked	Unchecked		3	Checked	Unchecked	Unchecked	Unchecked	Unchecked
59	Male	Urban	Single	Secondary level	Unemployed	No response/Unknown	Yes	Complete	Type 2	6		>3years	1 month - < 3months	No	No	Past	Nil	Checked	Unchecked	Unchecked	Checked	Unchecked	Unchecked	Unchecked		Unchecked	Unchecked	Checked	Unchecked	Unchecked	Unchecked	Unchecked	Unchecked		Checked	Unchecked	Unchecked	Unchecked	Unchecked	Unchecked	Checked	Unchecked		2	Checked	Unchecked	Unchecked	Unchecked	Unchecked
47	Female	Urban	Married	Primary level	Self-employed	541-1079	Yes	Complete	Type 2	20		>3years	1 month - < 3months	No	Yes	Nil	Nil	Checked	Unchecked	Unchecked	Unchecked	Unchecked	Unchecked	Unchecked		Unchecked	Unchecked	Checked	Unchecked	Unchecked	Unchecked	Unchecked	Unchecked		Checked	Unchecked	Unchecked	Unchecked	Unchecked	Unchecked	Checked	Unchecked		2	Checked	Unchecked	Unchecked	Unchecked	Unchecked
69	Female	Urban	Married	Secondary level	Retired	270-540	Yes	Complete	Type 2	5		>3years	< 1month	No	No	Nil	Nil	Checked	Unchecked	Unchecked	Unchecked	Unchecked	Unchecked	Unchecked		Checked	Unchecked	Checked	Unchecked	Unchecked	Unchecked	Unchecked	Unchecked		Checked	Checked	Unchecked	Unchecked	Unchecked	Unchecked	Unchecked	Unchecked		2	Checked	Unchecked	Unchecked	Unchecked	Unchecked
71	Female	Rural	Single	No formal education	Self-employed	270-540	Yes	Complete	Type 2	2		1year - 3years	6months-1year	No	Yes	Nil	Nil	Checked	Unchecked	Unchecked	Unchecked	Unchecked	Unchecked	Unchecked		Checked	Unchecked	Unchecked	Unchecked	Unchecked	Unchecked	Unchecked	Unchecked		Checked	Unchecked	Unchecked	Unchecked	Unchecked	Unchecked	Unchecked	Unchecked		1	Checked	Unchecked	Unchecked	Unchecked	Unchecked
70	Female	Urban	Married	Secondary level	Self-employed	1080-2700	Yes	Complete	Type 2	20		>3years	6months-1year	No	Yes	Current	Nil	Checked	Unchecked	Unchecked	Checked	Unchecked	Unchecked	Unchecked		Checked	Unchecked	Unchecked	Unchecked	Unchecked	Unchecked	Unchecked	Unchecked		Checked	Checked	Unchecked	Unchecked	Unchecked	Unchecked	Checked	Unchecked		3	Checked	Unchecked	Unchecked	Unchecked	Unchecked
72	Male	Urban	Married	College/University	Retired	1080-2700	Yes	Complete	Type 2	15		>3years	6months-1year	No	No	Current	Nil	Checked	Unchecked	Unchecked	Checked	Unchecked	Unchecked	Unchecked		Unchecked	Unchecked	Checked	Unchecked	Unchecked	Unchecked	Unchecked	Unchecked		Checked	Checked	Checked	Unchecked	Unchecked	Unchecked	Unchecked	Unchecked		3	Checked	Unchecked	Unchecked	Unchecked	Unchecked
65	Female	Urban	Married	Secondary level	Retired	270-540	Yes	Complete	Type 2	20		>3years	3months - < 6months	No	Yes	Nil	Nil	Checked	Unchecked	Unchecked	Checked	Unchecked	Unchecked	Unchecked		Checked	Unchecked	Checked	Unchecked	Unchecked	Unchecked	Unchecked	Unchecked		Checked	Checked	Unchecked	Unchecked	Unchecked	Unchecked	Unchecked	Unchecked		2	Checked	Unchecked	Unchecked	Unchecked	Unchecked
68	Female	Urban	Married	Secondary level	Retired	1080-2700	Yes	Complete	Type 2	29		>3years	3months - < 6months	No	Yes	Nil	Nil	Checked	Unchecked	Unchecked	Checked	Unchecked	Unchecked	Unchecked		Unchecked	Unchecked	Checked	Unchecked	Unchecked	Unchecked	Unchecked	Unchecked		Checked	Unchecked	Unchecked	Unchecked	Unchecked	Unchecked	Checked	Unchecked		2	Checked	Unchecked	Unchecked	Unchecked	Unchecked
75	Female	Urban	Widowed	No formal education	Retired	270-540	Yes	Complete	Type 2	20		>3years	1 month - < 3months	No	No	Nil	Nil	Checked	Unchecked	Unchecked	Checked	Unchecked	Unchecked	Unchecked		Checked	Unchecked	Checked	Unchecked	Unchecked	Unchecked	Unchecked	Unchecked		Checked	Checked	Unchecked	Unchecked	Unchecked	Unchecked	Unchecked	Unchecked		2	Checked	Unchecked	Checked	Unchecked	Unchecked
60	Female	Urban	Married	Secondary level	Self-employed	1080-2700	Yes	Complete	Type 2	10		>3years	6months-1year	No	Yes	Nil	Nil	Checked	Unchecked	Unchecked	Unchecked	Unchecked	Unchecked	Unchecked		Unchecked	Unchecked	Checked	Unchecked	Unchecked	Unchecked	Unchecked	Unchecked		Checked	Unchecked	Unchecked	Unchecked	Unchecked	Unchecked	Unchecked	Unchecked		1	Checked	Unchecked	Unchecked	Unchecked	Unchecked
64	Male	Urban	Married	Secondary level	Farming	1080-2700	Yes	Complete	Type 2	26		>3years	1 month - < 3months	No	Yes	Nil	Nil	Checked	Unchecked	Unchecked	Checked	Unchecked	Unchecked	Unchecked		Checked	Unchecked	Checked	Unchecked	Unchecked	Unchecked	Unchecked	Unchecked		Checked	Checked	Unchecked	Unchecked	Unchecked	Unchecked	Unchecked	Unchecked		2	Checked	Unchecked	Checked	Unchecked	Unchecked
65	Female	Urban	Widowed	Secondary level	Retired	1080-2700	Yes	Complete	Type 2	15		>3years	1 month - < 3months	No	Yes	Nil	Nil	Checked	Unchecked	Checked	Checked	Unchecked	Unchecked	Unchecked		Checked	Unchecked	Checked	Unchecked	Unchecked	Unchecked	Unchecked	Unchecked		Checked	Unchecked	Unchecked	Unchecked	Unchecked	Unchecked	Unchecked	Unchecked		1	Checked	Unchecked	Unchecked	Unchecked	Unchecked
69	Female	Peri-Urban	Widowed	Secondary level	Retired	541-1079	Yes	Complete	Type 2	26		>3years	3months - < 6months	No	Yes	Nil	Nil	Checked	Unchecked	Unchecked	Checked	Unchecked	Unchecked	Unchecked		Unchecked	Unchecked	Unchecked	Unchecked	Unchecked	Unchecked	Unchecked	Unchecked		Checked	Unchecked	Unchecked	Unchecked	Unchecked	Unchecked	Checked	Unchecked		2	Checked	Unchecked	Checked	Unchecked	Unchecked
75	Female	Rural	Widowed	Primary level	Retired	541-1079	Yes	Complete	Type 2	25		>3years	3months - < 6months	No	No	Nil	Nil	Checked	Unchecked	Unchecked	Unchecked	Unchecked	Unchecked	Unchecked		Unchecked	Unchecked	Checked	Unchecked	Unchecked	Unchecked	Unchecked	Unchecked		Checked	Checked	Checked	Unchecked	Unchecked	Unchecked	Unchecked	Unchecked		3	Checked	Unchecked	Unchecked	Unchecked	Unchecked
49	Female	Urban	Divorced	Secondary level	Self-employed	541-1079	Yes	Complete	Type 2	15		>3years	< 1month	No	Yes	Nil	Nil	Unchecked	Unchecked	Unchecked	Checked	Unchecked	Unchecked	Unchecked		Checked	Unchecked	Checked	Unchecked	Unchecked	Unchecked	Unchecked	Unchecked		Unchecked	Unchecked	Checked	Unchecked	Unchecked	Unchecked	Checked	Unchecked		2	Unchecked	Unchecked	Checked	Unchecked	Unchecked
73	Female	Urban	Widowed	Primary level	Retired	541-1079	Yes	Complete	Type 2	10		>3years	1 month - < 3months	No	Yes	Past	Nil	Checked	Unchecked	Unchecked	Checked	Unchecked	Unchecked	Unchecked		Checked	Unchecked	Checked	Unchecked	Unchecked	Unchecked	Unchecked	Unchecked		Checked	Unchecked	Unchecked	Unchecked	Unchecked	Unchecked	Unchecked	Unchecked		2	Checked	Unchecked	Unchecked	Unchecked	Unchecked
47	Female	Urban	Married	No formal education	Self-employed	541-1079	Yes	Complete	Type 2	4		>3years	6months-1year	No	No	Nil	Nil	Checked	Checked	Unchecked	Unchecked	Unchecked	Unchecked	Unchecked		Unchecked	Unchecked	Unchecked	Unchecked	Unchecked	Unchecked	Unchecked	Unchecked		Checked	Checked	Unchecked	Unchecked	Unchecked	Unchecked	Unchecked	Unchecked		2	Checked	Unchecked	Checked	Unchecked	Unchecked
46	Female	Urban	Married	Secondary level	Self-employed	541-1079	Yes	Complete	Type 2	1		< 6months - < 1year	1 month - < 3months	No	Yes	Nil	Nil	Checked	Unchecked	Unchecked	Unchecked	Unchecked	Unchecked	Checked	schizophrenia	Unchecked	Unchecked	Unchecked	Unchecked	Unchecked	Unchecked	Unchecked	Unchecked		Checked	Unchecked	Unchecked	Unchecked	Unchecked	Unchecked	Unchecked	Unchecked		1	Checked	Unchecked	Unchecked	Unchecked	Unchecked
63	Female	Urban	Married	Primary level	Self-employed	270-540	Yes	Complete	Type 2	25		>3years	3months - < 6months	No	Yes	Nil	Nil	Checked	Unchecked	Checked	Unchecked	Unchecked	Unchecked	Unchecked		Unchecked	Unchecked	Checked	Unchecked	Unchecked	Unchecked	Unchecked	Unchecked		Checked	Checked	Unchecked	Unchecked	Unchecked	Unchecked	Unchecked	Unchecked		2	Checked	Unchecked	Unchecked	Unchecked	Unchecked
64	Female	Urban	Married	Secondary level	Self-employed	270-540	Yes	Complete	Type 2	6		>3years	6months-1year	No	No	Nil	Nil	Checked	Unchecked	Unchecked	Unchecked	Unchecked	Unchecked	Checked	PuD	Checked	Unchecked	Checked	Unchecked	Unchecked	Unchecked	Unchecked	Unchecked		Checked	Unchecked	Unchecked	Unchecked	Unchecked	Unchecked	Checked	Unchecked		2	Checked	Unchecked	Unchecked	Unchecked	Unchecked
65	Female	Peri-Urban	Single	Secondary level	Self-employed	541-1079	Yes	Complete	Type 2	19		>3years	6months-1year	No	Yes	Nil	Nil	Checked	Unchecked	Unchecked	Unchecked	Unchecked	Unchecked	Checked	Asthma	Checked	Unchecked	Checked	Unchecked	Unchecked	Unchecked	Unchecked	Unchecked		Checked	Checked	Checked	Unchecked	Unchecked	Unchecked	Unchecked	Unchecked		3	Checked	Unchecked	Unchecked	Checked	Unchecked
65	Male	Peri-Urban	Divorced	Secondary level	Farming	541-1079	Yes	Complete	Type 2	1		< 6months - < 1year	< 1month	Yes	No	Nil	Nil	Checked	Unchecked	Unchecked	Checked	Unchecked	Unchecked	Unchecked		Checked	Unchecked	Checked	Unchecked	Unchecked	Unchecked	Unchecked	Unchecked		Checked	Unchecked	Unchecked	Unchecked	Unchecked	Unchecked	Checked	Unchecked		2	Checked	Unchecked	Unchecked	Checked	Unchecked
62	Female	Urban	Widowed	Secondary level	Self-employed	541-1079	Yes	Complete	Type 2	24		1year - 3years	1 month - < 3months	No	Yes	Nil	Nil	Checked	Unchecked	Unchecked	Checked	Unchecked	Unchecked	Unchecked		Checked	Checked	Unchecked	Unchecked	Checked	Unchecked	Unchecked	Unchecked		Checked	Unchecked	Checked	Unchecked	Unchecked	Unchecked	Checked	Unchecked		3	Checked	Unchecked	Checked	Checked	Unchecked
60	Female	Urban	Married	Primary level	Retired	541-1079	Yes	Complete	Type 2	11		>3years	6months-1year	No	Yes	Nil	Nil	Checked	Unchecked	Unchecked	Unchecked	Unchecked	Unchecked	Checked	Parkinson's disease	Checked	Unchecked	Checked	Unchecked	Unchecked	Unchecked	Unchecked	Unchecked		Checked	Unchecked	Unchecked	Unchecked	Unchecked	Unchecked	Checked	Unchecked		2	Checked	Unchecked	Checked	Unchecked	Unchecked
69	Female	Urban	Widowed	No formal education	Retired	541-1079	Yes	Complete	Type 2	2		1year - 3years	1 month - < 3months	No	No	Nil	Nil	Checked	Unchecked	Unchecked	Unchecked	Unchecked	Unchecked	Unchecked		Unchecked	Unchecked	Unchecked	Unchecked	Unchecked	Unchecked	Unchecked	Unchecked		Checked	Unchecked	Unchecked	Unchecked	Unchecked	Unchecked	Unchecked	Unchecked		1	Checked	Unchecked	Unchecked	Unchecked	Unchecked
32	Female	Urban	Married	Primary level	Unemployed	541-1079	Yes	Complete	Type 1	3		< 6months - < 1year	3months - < 6months	No	No	Nil	Nil	Unchecked	Unchecked	Unchecked	Unchecked	Unchecked	Checked	Unchecked		Unchecked	Unchecked	Checked	Unchecked	Unchecked	Unchecked	Unchecked	Unchecked		Unchecked	Unchecked	Unchecked	Unchecked	Unchecked	Unchecked	Checked	Unchecked		1	Unchecked	Unchecked	Unchecked	Unchecked	Unchecked
72	Male	Rural	Married	Secondary level	Farming	1080-2700	Yes	Complete	Type 2	16		>3years	3months - < 6months	No	No	Current	Nil	Checked	Unchecked	Unchecked	Unchecked	Unchecked	Unchecked	Unchecked		Unchecked	Unchecked	Unchecked	Unchecked	Unchecked	Unchecked	Unchecked	Unchecked		Checked	Checked	Checked	Unchecked	Unchecked	Unchecked	Unchecked	Unchecked		3	Checked	Unchecked	Checked	Unchecked	Unchecked
72	Female	Urban	Widowed	College/University	Retired	1080-2700	Yes	Complete	Type 2	15		>3years	6months-1year	No	Yes	Nil	Nil	Checked	Unchecked	Unchecked	Unchecked	Unchecked	Unchecked	Unchecked		Checked	Unchecked	Checked	Unchecked	Unchecked	Unchecked	Unchecked	Unchecked		Unchecked	Unchecked	Unchecked	Checked	Unchecked	Unchecked	Unchecked	Unchecked		1	Checked	Unchecked	Unchecked	Checked	Unchecked
53	Female	Urban	Married	Secondary level	Self-employed	1080-2700	Yes	Complete	Type 2	28		>3years	1 month - < 3months	No	Yes	Nil	Nil	Checked	Unchecked	Unchecked	Unchecked	Unchecked	Unchecked	Unchecked		Checked	Unchecked	Checked	Unchecked	Unchecked	Unchecked	Unchecked	Unchecked		Unchecked	Unchecked	Unchecked	Unchecked	Unchecked	Unchecked	Checked	Unchecked		1	Checked	Unchecked	Unchecked	Unchecked	Unchecked
57	Male	Urban	Married	Primary level	Self-employed	>2700	Yes	Complete	Type 2	2		1year - 3years	6months-1year	No	Yes	Past	Past	Checked	Unchecked	Unchecked	Unchecked	Unchecked	Unchecked	Unchecked		Checked	Unchecked	Checked	Unchecked	Unchecked	Unchecked	Unchecked	Unchecked		Checked	Unchecked	Unchecked	Unchecked	Unchecked	Unchecked	Unchecked	Unchecked		1	Checked	Unchecked	Unchecked	Unchecked	Unchecked
65	Female	Urban	Widowed	Primary level	Unemployed	>2700	Yes	Complete	Type 2	13		>3years	3months - < 6months	No	Yes	Nil	Nil	Checked	Unchecked	Unchecked	Unchecked	Unchecked	Unchecked	Unchecked		Unchecked	Unchecked	Checked	Unchecked	Unchecked	Unchecked	Unchecked	Unchecked		Checked	Unchecked	Unchecked	Unchecked	Unchecked	Unchecked	Checked	Unchecked		2	Checked	Unchecked	Checked	Checked	Unchecked
65	Female	Urban	Married	Secondary level	Retired	No response/Unknown	Yes	Complete	Type 2	13		1year - 3years	3months - < 6months	No	Yes	Current	Nil	Checked	Unchecked	Unchecked	Unchecked	Unchecked	Unchecked	Unchecked		Unchecked	Unchecked	Checked	Unchecked	Unchecked	Unchecked	Unchecked	Unchecked		Checked	Checked	Unchecked	Unchecked	Unchecked	Unchecked	Unchecked	Unchecked		2	Checked	Unchecked	Unchecked	Checked	Unchecked
62	Male	Peri-Urban	Married	Primary level	Retired	1080-2700	Yes	Complete	Type 2	10		>3years	3months - < 6months	No	Yes	Nil	Nil	Checked	Unchecked	Unchecked	Unchecked	Unchecked	Unchecked	Unchecked		Unchecked	Unchecked	Unchecked	Unchecked	Unchecked	Unchecked	Unchecked	Unchecked		Checked	Checked	Unchecked	Unchecked	Unchecked	Unchecked	Unchecked	Unchecked		2	Checked	Unchecked	Unchecked	Unchecked	Unchecked
62	Female	Peri-Urban	Widowed	Secondary level	Retired	1080-2700	Yes	Complete	Type 2	22		>3years	3months - < 6months	No	Yes	Nil	Nil	Unchecked	Unchecked	Unchecked	Checked	Unchecked	Unchecked	Unchecked		Checked	Unchecked	Checked	Unchecked	Unchecked	Unchecked	Unchecked	Unchecked		Checked	Unchecked	Unchecked	Unchecked	Unchecked	Unchecked	Checked	Unchecked		2	Unchecked	Unchecked	Checked	Unchecked	Unchecked
57	Female	Urban	Widowed	Secondary level	Self-employed	270-540	Yes	Complete	Type 2	6		>3years	3months - < 6months	No	Yes	Nil	Nil	Checked	Unchecked	Unchecked	Checked	Unchecked	Unchecked	Unchecked		Checked	Unchecked	Checked	Unchecked	Unchecked	Unchecked	Unchecked	Unchecked		Checked	Unchecked	Unchecked	Unchecked	Unchecked	Unchecked	Unchecked	Unchecked		1	Checked	Unchecked	Checked	Unchecked	Unchecked
75	Female	Peri-Urban	Widowed	No formal education	Unemployed	270-540	Yes	Complete	Type 2	10		>3years	3months - < 6months	No	Yes	Nil	Nil	Checked	Unchecked	Unchecked	Unchecked	Unchecked	Unchecked	Unchecked		Checked	Unchecked	Checked	Unchecked	Unchecked	Unchecked	Unchecked	Unchecked		Checked	Unchecked	Unchecked	Unchecked	Unchecked	Unchecked	Unchecked	Unchecked		1	Checked	Checked	Unchecked	Unchecked	Unchecked
55	Female	Urban	Widowed	Secondary level	Unemployed	270-540	Yes	Complete	Type 2	19		>3years	1 month - < 3months	No	Yes	Nil	Nil	Checked	Unchecked	Unchecked	Unchecked	Unchecked	Unchecked	Unchecked		Unchecked	Unchecked	Checked	Unchecked	Unchecked	Unchecked	Unchecked	Unchecked		Checked	Unchecked	Unchecked	Unchecked	Unchecked	Unchecked	Checked	Unchecked		2	Checked	Unchecked	Checked	Unchecked	Unchecked
58	Female	Urban	Married	Secondary level	Self-employed	541-1079	Yes	Complete	Type 2	16		>3years	3months - < 6months	No	No	Nil	Nil	Unchecked	Unchecked	Unchecked	Unchecked	Unchecked	Unchecked	Unchecked		Checked	Unchecked	Checked	Unchecked	Unchecked	Unchecked	Unchecked	Unchecked		Checked	Unchecked	Unchecked	Unchecked	Unchecked	Unchecked	Unchecked	Unchecked		1	Unchecked	Unchecked	Unchecked	Unchecked	Unchecked
79	Male	Urban	Married	College/University	Retired	1080-2700	Yes	Complete	Type 2	30		>3years	3months - < 6months	No	Yes	Nil	Nil	Checked	Unchecked	Unchecked	Unchecked	Unchecked	Unchecked	Unchecked		Checked	Unchecked	Checked	Unchecked	Unchecked	Unchecked	Unchecked	Unchecked		Checked	Checked	Unchecked	Unchecked	Unchecked	Unchecked	Unchecked	Unchecked		2	Checked	Unchecked	Checked	Unchecked	Unchecked
37	Female	Urban	Married	Secondary level	Government employee	1080-2700	Yes	Complete	Type 2	4		>3years	6months-1year	Yes	Yes	Nil	Nil	Checked	Unchecked	Unchecked	Unchecked	Unchecked	Unchecked	Unchecked		Unchecked	Unchecked	Unchecked	Unchecked	Unchecked	Unchecked	Unchecked	Unchecked		Checked	Unchecked	Unchecked	Unchecked	Unchecked	Unchecked	Checked	Unchecked		2	Checked	Unchecked	Unchecked	Unchecked	Unchecked
59	Female	Urban	Widowed	College/University	Government employee	1080-2700	Yes	Complete	Type 2	12		>3years	3months - < 6months	No	Yes	Nil	Nil	Checked	Unchecked	Unchecked	Checked	Unchecked	Unchecked	Unchecked		Checked	Unchecked	Checked	Unchecked	Unchecked	Unchecked	Unchecked	Unchecked		Checked	Unchecked	Checked	Unchecked	Unchecked	Unchecked	Checked	Unchecked		3	Checked	Unchecked	Unchecked	Unchecked	Unchecked
72	Male	Peri-Urban	Married	College/University	Retired	1080-2700	Yes	Complete	Type 2	15		>3years	6months-1year	No	No	Nil	Nil	Checked	Unchecked	Unchecked	Unchecked	Unchecked	Unchecked	Unchecked		Unchecked	Unchecked	Checked	Unchecked	Unchecked	Unchecked	Unchecked	Unchecked		Checked	Unchecked	Unchecked	Unchecked	Unchecked	Unchecked	Checked	Unchecked		2	Checked	Unchecked	Unchecked	Unchecked	Unchecked
83	Female	Urban	Widowed	Primary level	Retired	270-540	Yes	Complete	Type 2	18		>3years	3months - < 6months	No	No	Nil	Nil	Checked	Unchecked	Unchecked	Checked	Unchecked	Unchecked	Unchecked		Unchecked	Unchecked	Unchecked	Unchecked	Unchecked	Unchecked	Unchecked	Unchecked		Checked	Checked	Checked	Unchecked	Unchecked	Unchecked	Unchecked	Unchecked		3	Checked	Unchecked	Checked	Unchecked	Unchecked
35	Male	Peri-Urban	Single	College/University	Self-employed	1080-2700	Yes	Complete	Type 1	17		>3years	3months - < 6months	Yes	Yes	Nil	Nil	Checked	Checked	Unchecked	Checked	Unchecked	Unchecked	Unchecked		Checked	Checked	Unchecked	Unchecked	Unchecked	Unchecked	Unchecked	Unchecked		Checked	Unchecked	Unchecked	Unchecked	Unchecked	Unchecked	Checked	Unchecked		2	Checked	Unchecked	Checked	Unchecked	Unchecked
68	Male	Urban	Widowed	College/University	Retired	1080-2700	Yes	Complete	Type 2	5		1year - 3years	1 month - < 3months	No	No	Current	Nil	Checked	Unchecked	Unchecked	Unchecked	Unchecked	Unchecked	Checked	seizure disorder	Unchecked	Unchecked	Checked	Unchecked	Unchecked	Unchecked	Unchecked	Unchecked		Checked	Unchecked	Unchecked	Unchecked	Unchecked	Unchecked	Unchecked	Unchecked		2	Checked	Unchecked	Unchecked	Checked	Unchecked
82	Female	Peri-Urban	Widowed	No formal education	Retired	No response/Unknown	Yes	Complete	Type 2	28		>3years	1 month - < 3months	No	No	Nil	Nil	Checked	Unchecked	Unchecked	Unchecked	Unchecked	Unchecked	Unchecked		Unchecked	Unchecked	Checked	Unchecked	Unchecked	Unchecked	Unchecked	Unchecked		Checked	Checked	Checked	Unchecked	Unchecked	Unchecked	Unchecked	Unchecked		3	Checked	Checked	Unchecked	Unchecked	Unchecked
61	Male	Peri-Urban	Married	Secondary level	Farming	< 270	Yes	Complete	Type 2	7		>3years	>1 year ago	Yes	No	Past	Nil	Checked	Unchecked	Unchecked	Unchecked	Unchecked	Unchecked	Unchecked		Checked	Unchecked	Checked	Unchecked	Unchecked	Unchecked	Unchecked	Unchecked		Checked	Checked	Checked	Unchecked	Unchecked	Unchecked	Checked	Unchecked		4	Checked	Unchecked	Unchecked	Unchecked	Unchecked
70	Female	Peri-Urban	Widowed	Secondary level	Retired	270-540	Yes	Complete	Type 2	2		< 6months - < 1year	3months - < 6months	No	No	Past	Nil	Checked	Unchecked	Unchecked	Unchecked	Unchecked	Unchecked	Unchecked		Checked	Unchecked	Checked	Unchecked	Unchecked	Unchecked	Unchecked	Unchecked		Checked	Checked	Unchecked	Unchecked	Unchecked	Unchecked	Unchecked	Unchecked		2	Checked	Unchecked	Checked	Unchecked	Unchecked
65	Female	Peri-Urban	Divorced	Primary level	Retired	< 270	Yes	Complete	Type 2	24		>3years	3months - < 6months	No	Yes	Nil	Nil	Checked	Unchecked	Unchecked	Unchecked	Unchecked	Unchecked	Unchecked		Unchecked	Unchecked	Checked	Unchecked	Unchecked	Unchecked	Unchecked	Unchecked		Checked	Unchecked	Unchecked	Unchecked	Unchecked	Unchecked	Checked	Unchecked		2	Checked	Unchecked	Unchecked	Unchecked	Unchecked
54	Female	Peri-Urban	Married	Primary level	Trading	270-540	Yes	Complete	Type 2	4		>3years	6months-1year	No	Yes	Nil	Nil	Unchecked	Unchecked	Unchecked	Unchecked	Unchecked	Checked	Unchecked		Checked	Unchecked	Checked	Unchecked	Unchecked	Unchecked	Unchecked	Unchecked		Checked	Unchecked	Unchecked	Unchecked	Unchecked	Unchecked	Unchecked	Unchecked		1	Checked	Unchecked	Unchecked	Unchecked	Unchecked
73	Female	Urban	Divorced	Secondary level	Retired	1080-2700	Yes	Complete	Type 2	22		>3years	3months - < 6months	No	Yes	Nil	Nil	Checked	Unchecked	Unchecked	Checked	Unchecked	Unchecked	Unchecked		Checked	Unchecked	Checked	Unchecked	Unchecked	Unchecked	Unchecked	Unchecked		Checked	Checked	Unchecked	Unchecked	Unchecked	Unchecked	Unchecked	Unchecked		2	Checked	Unchecked	Checked	Unchecked	Unchecked
67	Male	Peri-Urban	Married	College/University	Retired	>2700	Yes	Complete	Type 2	20		>3years	3months - < 6months	No	Yes	Past	Nil	Unchecked	Unchecked	Unchecked	Unchecked	Unchecked	Checked	Unchecked		Unchecked	Unchecked	Checked	Unchecked	Unchecked	Unchecked	Unchecked	Unchecked		Checked	Unchecked	Unchecked	Unchecked	Unchecked	Unchecked	Unchecked	Unchecked		1	Checked	Checked	Checked	Unchecked	Unchecked
41	Female	Peri-Urban	Married	Primary level	Trading	270-540	Yes	Complete	Type 2	4		>3years	3months - < 6months	No	No	Nil	Nil	Unchecked	Unchecked	Unchecked	Unchecked	Unchecked	Checked	Unchecked		Unchecked	Unchecked	Checked	Unchecked	Unchecked	Unchecked	Unchecked	Unchecked		Checked	Unchecked	Unchecked	Unchecked	Unchecked	Unchecked	Checked	Unchecked		2	Unchecked	Unchecked	Unchecked	Unchecked	Unchecked
75	Female	Peri-Urban	Widowed	No formal education	Retired	541-1079	Yes	Complete	Type 2	13		>3years	3months - < 6months	No	Yes	Nil	Nil	Unchecked	Unchecked	Unchecked	Unchecked	Unchecked	Unchecked	Checked	Stroke	Checked	Unchecked	Checked	Unchecked	Unchecked	Unchecked	Checked	Unchecked		Checked	Unchecked	Unchecked	Unchecked	Unchecked	Unchecked	Checked	Unchecked		2	Unchecked	Unchecked	Unchecked	Unchecked	Unchecked
64	Female	Urban	Widowed	Primary level	Retired	1080-2700	Yes	Complete	Type 2	21		>3years	3months - < 6months	No	Yes	Nil	Nil	Checked	Unchecked	Unchecked	Unchecked	Unchecked	Checked	Unchecked		Unchecked	Unchecked	Unchecked	Unchecked	Unchecked	Unchecked	Unchecked	Unchecked		Unchecked	Unchecked	Checked	Unchecked	Unchecked	Unchecked	Unchecked	Unchecked		1	Checked	Unchecked	Unchecked	Unchecked	Unchecked
42	Female	Urban	Married	College/University	Unemployed	541-1079	Yes	Complete	Type 2	8		>3years	3months - < 6months	No	No	Nil	Nil	Unchecked	Unchecked	Unchecked	Unchecked	Unchecked	Unchecked	Unchecked		Unchecked	Unchecked	Unchecked	Unchecked	Unchecked	Unchecked	Unchecked	Unchecked		Checked	Unchecked	Unchecked	Unchecked	Unchecked	Unchecked	Checked	Unchecked		2	Unchecked	Unchecked	Unchecked	Unchecked	Unchecked
62	Female	Urban	Married	Secondary level	Self-employed	541-1079	Yes	Complete	Type 2	27		>3years	3months - < 6months	No	Yes	Nil	Nil	Checked	Unchecked	Unchecked	Unchecked	Unchecked	Unchecked	Unchecked		Unchecked	Unchecked	Unchecked	Unchecked	Unchecked	Unchecked	Unchecked	Unchecked		Checked	Checked	Checked	Unchecked	Unchecked	Unchecked	Unchecked	Unchecked		3	Checked	Unchecked	Unchecked	Unchecked	Unchecked
60	Female	Peri-Urban	Married	Primary level	Self-employed	>2700	Yes	Complete	Type 2	5		>3years	6months-1year	No	No	Past	Nil	Checked	Unchecked	Unchecked	Unchecked	Unchecked	Unchecked	Unchecked		Checked	Unchecked	Unchecked	Unchecked	Unchecked	Unchecked	Unchecked	Unchecked		Checked	Checked	Unchecked	Unchecked	Unchecked	Unchecked	Unchecked	Unchecked		2	Checked	Unchecked	Unchecked	Unchecked	Unchecked
63	Female	Urban	Widowed	Secondary level	Self-employed	1080-2700	Yes	Complete	Type 2	9		>3years	3months - < 6months	No	No	Past	Nil	Checked	Unchecked	Unchecked	Checked	Unchecked	Unchecked	Unchecked		Unchecked	Unchecked	Unchecked	Unchecked	Unchecked	Unchecked	Unchecked	Unchecked		Unchecked	Checked	Unchecked	Checked	Unchecked	Unchecked	Unchecked	Unchecked		2	Checked	Unchecked	Checked	Unchecked	Unchecked
51	Female	Urban	Married	Primary level	Unemployed	270-540	Yes	Complete	Type 2	22		>3years	3months - < 6months	Yes	Yes	Nil	Nil	Checked	Unchecked	Unchecked	Checked	Unchecked	Unchecked	Unchecked		Checked	Unchecked	Checked	Unchecked	Unchecked	Unchecked	Unchecked	Unchecked		Checked	Unchecked	Unchecked	Unchecked	Unchecked	Unchecked	Checked	Unchecked		2	Checked	Unchecked	Unchecked	Unchecked	Unchecked
53	Female	Peri-Urban	Married	No formal education	Unemployed	270-540	Yes	Complete	Type 2	16		>3years	3months - < 6months	No	Yes	Nil	Nil	Checked	Unchecked	Unchecked	Unchecked	Unchecked	Unchecked	Unchecked		Unchecked	Checked	Unchecked	Unchecked	Unchecked	Unchecked	Unchecked	Unchecked		Checked	Checked	Unchecked	Unchecked	Unchecked	Unchecked	Checked	Unchecked		3	Checked	Unchecked	Unchecked	Unchecked	Unchecked
61	Male	Urban	Married	Secondary level	Self-employed	1080-2700	Yes	Complete	Type 2	7		1year - 3years	6months-1year	No	Yes	Current	Nil	Checked	Unchecked	Unchecked	Unchecked	Unchecked	Unchecked	Unchecked		Unchecked	Unchecked	Checked	Unchecked	Unchecked	Unchecked	Unchecked	Unchecked		Checked	Unchecked	Unchecked	Unchecked	Unchecked	Unchecked	Checked	Unchecked		2	Checked	Unchecked	Unchecked	Unchecked	Unchecked
54	Male	Urban	Married	Secondary level	Self-employed	1080-2700	Yes	Complete	Type 2	12		>3years	6months-1year	No	Yes	Nil	Nil	Checked	Unchecked	Unchecked	Unchecked	Unchecked	Unchecked	Unchecked		Unchecked	Unchecked	Checked	Unchecked	Unchecked	Unchecked	Unchecked	Unchecked		Checked	Checked	Unchecked	Unchecked	Unchecked	Unchecked	Unchecked	Unchecked		2	Checked	Unchecked	Unchecked	Unchecked	Unchecked
67	Female	Urban	Married	Secondary level	Retired	270-540	Yes	Complete	Type 2	19		>3years	6months-1year	No	Yes	Nil	Nil	Checked	Unchecked	Unchecked	Checked	Unchecked	Unchecked	Unchecked		Unchecked	Unchecked	Checked	Unchecked	Unchecked	Unchecked	Unchecked	Unchecked		Checked	Checked	Checked	Unchecked	Unchecked	Unchecked	Unchecked	Unchecked		3	Checked	Unchecked	Unchecked	Unchecked	Unchecked
62	Female	Urban	Married	No formal education	Retired	270-540	No	Complete	Type 2	15		>3years	3months - < 6months	No	No	Nil	Nil	Checked	Unchecked	Unchecked	Unchecked	Unchecked	Unchecked	Checked	Stroke	Unchecked	Unchecked	Checked	Unchecked	Unchecked	Unchecked	Unchecked	Unchecked		Unchecked	Unchecked	Checked	Unchecked	Unchecked	Unchecked	Checked	Unchecked		2	Checked	Unchecked	Unchecked	Unchecked	Unchecked
69	Female	Urban	Single	Secondary level	Self-employed	541-1079	Yes	Complete	Type 2	22		>3years	3months - < 6months	No	No	Nil	Nil	Checked	Unchecked	Unchecked	Unchecked	Unchecked	Unchecked	Unchecked		Checked	Unchecked	Checked	Unchecked	Unchecked	Unchecked	Unchecked	Unchecked		Checked	Checked	Checked	Unchecked	Unchecked	Unchecked	Unchecked	Unchecked		3	Checked	Unchecked	Unchecked	Unchecked	Unchecked
57	Female	Urban	Single	Secondary level	Self-employed	541-1079	Yes	Complete	Type 2	10		1year - 3years	3months - < 6months	No	Yes	Nil	Nil	Checked	Unchecked	Unchecked	Unchecked	Unchecked	Unchecked	Unchecked		Unchecked	Unchecked	Unchecked	Unchecked	Unchecked	Unchecked	Unchecked	Unchecked		Checked	Checked	Checked	Unchecked	Unchecked	Unchecked	Unchecked	Unchecked		3	Checked	Unchecked	Unchecked	Unchecked	Unchecked
64	Female	Peri-Urban	Married	Primary level	Retired	270-540	Yes	Complete	Type 2	14		>3years	1 month - < 3months	No	Yes	Nil	Nil	Checked	Unchecked	Unchecked	Unchecked	Unchecked	Unchecked	Checked	Stroke	Checked	Unchecked	Checked	Unchecked	Unchecked	Unchecked	Checked	Unchecked		Checked	Unchecked	Checked	Unchecked	Unchecked	Unchecked	Checked	Unchecked		3	Checked	Unchecked	Checked	Unchecked	Unchecked
75	Male	Urban	Married	Secondary level	Retired	541-1079	Yes	Complete	Type 2	13		>3years	3months - < 6months	No	Yes	Past	Nil	Checked	Unchecked	Unchecked	Checked	Unchecked	Unchecked	Unchecked		Checked	Unchecked	Unchecked	Unchecked	Unchecked	Unchecked	Unchecked	Unchecked		Checked	Unchecked	Unchecked	Unchecked	Unchecked	Unchecked	Checked	Unchecked		2	Checked	Unchecked	Checked	Unchecked	Unchecked
68	Female	Urban	Married	Secondary level	Self-employed	541-1079	Yes	Complete	Type 2	18		>3years	3months - < 6months	No	Yes	Past	Nil	Checked	Unchecked	Unchecked	Unchecked	Unchecked	Unchecked	Unchecked		Checked	Unchecked	Checked	Unchecked	Unchecked	Unchecked	Unchecked	Unchecked		Checked	Unchecked	Unchecked	Unchecked	Unchecked	Unchecked	Unchecked	Unchecked		1	Checked	Unchecked	Unchecked	Unchecked	Unchecked
48	Female	Urban	Divorced	Primary level	Self-employed	541-1079	Yes	Complete	Type 2	13		>3years	6months-1year	No	No	Current	Nil	Unchecked	Unchecked	Unchecked	Unchecked	Unchecked	Unchecked	Unchecked		Unchecked	Unchecked	Unchecked	Unchecked	Unchecked	Unchecked	Unchecked	Unchecked		Checked	Unchecked	Unchecked	Unchecked	Unchecked	Unchecked	Checked	Unchecked		2	Unchecked	Unchecked	Unchecked	Unchecked	Unchecked
56	Female	Urban	Married	Secondary level	Self-employed	541-1079	Yes	Complete	Type 2	12		>3years	3months - < 6months	No	Yes	Nil	Nil	Checked	Unchecked	Unchecked	Unchecked	Unchecked	Unchecked	Unchecked		Checked	Unchecked	Checked	Unchecked	Unchecked	Unchecked	Unchecked	Unchecked		Checked	Unchecked	Checked	Unchecked	Unchecked	Unchecked	Checked	Unchecked		3	Checked	Unchecked	Unchecked	Unchecked	Unchecked
67	Female	Urban	Married	College/University	Retired	1080-2700	Yes	Complete	Type 2	12		>3years	1 month - < 3months	No	Yes	Nil	Nil	Checked	Unchecked	Unchecked	Checked	Unchecked	Unchecked	Unchecked		Checked	Unchecked	Checked	Unchecked	Unchecked	Unchecked	Unchecked	Unchecked		Checked	Checked	Checked	Unchecked	Unchecked	Unchecked	Unchecked	Unchecked		3	Checked	Unchecked	Unchecked	Unchecked	Unchecked
49	Female	Urban	Married	Primary level	Self-employed	541-1079	Yes	Complete	Type 2	1		1year - 3years	3months - < 6months	No	Yes	Nil	Nil	Checked	Unchecked	Unchecked	Unchecked	Unchecked	Unchecked	Unchecked		Unchecked	Unchecked	Unchecked	Unchecked	Unchecked	Unchecked	Unchecked	Unchecked		Checked	Unchecked	Checked	Unchecked	Unchecked	Unchecked	Unchecked	Unchecked		2	Checked	Unchecked	Unchecked	Unchecked	Unchecked
59	Female	Urban	Married	Secondary level	Unemployed	< 270	Yes	Complete	Type 2	17		>3years	6months-1year	No	Yes	Nil	Nil	Checked	Unchecked	Unchecked	Checked	Unchecked	Unchecked	Unchecked		Checked	Unchecked	Checked	Unchecked	Unchecked	Unchecked	Unchecked	Unchecked		Checked	Checked	Checked	Unchecked	Unchecked	Unchecked	Unchecked	Unchecked		3	Checked	Unchecked	Checked	Unchecked	Unchecked
67	Female	Urban	Married	College/University	Retired	1080-2700	Yes	Complete	Type 2	25		>3years	3months - < 6months	No	Yes	Nil	Nil	Checked	Unchecked	Unchecked	Unchecked	Unchecked	Unchecked	Checked	Stroke	Checked	Unchecked	Checked	Unchecked	Unchecked	Unchecked	Checked	Unchecked		Checked	Unchecked	Unchecked	Unchecked	Unchecked	Unchecked	Unchecked	Unchecked		1	Checked	Unchecked	Checked	Unchecked	Unchecked
56	Male	Urban	Married	College/University	Government employee	>2700	Yes	Complete	Type 2	6		>3years	3months - < 6months	No	Yes	Nil	Nil	Checked	Unchecked	Unchecked	Checked	Unchecked	Unchecked	Unchecked		Unchecked	Unchecked	Checked	Unchecked	Unchecked	Unchecked	Unchecked	Unchecked		Checked	Checked	Unchecked	Unchecked	Unchecked	Unchecked	Unchecked	Unchecked		3	Checked	Unchecked	Checked	Unchecked	Unchecked
59	Female	Urban	Married	Primary level	Self-employed	541-1079	Yes	Complete	Type 2	3		1year - 3years	3months - < 6months	No	No	Nil	Nil	Checked	Unchecked	Unchecked	Checked	Unchecked	Unchecked	Unchecked		Unchecked	Unchecked	Checked	Unchecked	Unchecked	Unchecked	Unchecked	Unchecked		Checked	Checked	Unchecked	Unchecked	Unchecked	Unchecked	Unchecked	Unchecked		2	Checked	Unchecked	Checked	Unchecked	Unchecked
53	Female	Urban	Married	College/University	Self-employed	1080-2700	Yes	Complete	Type 2	12		>3years	3months - < 6months	No	Yes	Nil	Nil	Checked	Unchecked	Unchecked	Checked	Unchecked	Unchecked	Unchecked		Checked	Unchecked	Checked	Unchecked	Unchecked	Unchecked	Unchecked	Unchecked		Checked	Checked	Checked	Unchecked	Unchecked	Unchecked	Unchecked	Unchecked		3	Checked	Unchecked	Unchecked	Unchecked	Unchecked
61	Female	Urban	Married	No formal education	Unemployed	270-540	Yes	Complete	Type 2	2		1year - 3years	1 month - < 3months	No	No	Nil	Nil	Checked	Unchecked	Unchecked	Unchecked	Unchecked	Unchecked	Unchecked		Unchecked	Unchecked	Checked	Unchecked	Unchecked	Unchecked	Unchecked	Unchecked		Checked	Checked	Unchecked	Unchecked	Unchecked	Unchecked	Unchecked	Unchecked		2	Checked	Unchecked	Checked	Unchecked	Unchecked
72	Male	Urban	Married	Secondary level	Retired	1080-2700	Yes	Complete	Type 2	15		>3years	6months-1year	No	Yes	Past	Nil	Checked	Unchecked	Unchecked	Unchecked	Unchecked	Unchecked	Checked	Prostatic Hyperplasia (BPH)	Unchecked	Unchecked	Checked	Unchecked	Unchecked	Unchecked	Unchecked	Unchecked		Checked	Checked	Unchecked	Unchecked	Unchecked	Unchecked	Unchecked	Unchecked		2	Checked	Unchecked	Checked	Unchecked	Unchecked
46	Male	Peri-Urban	Married	No formal education	Unemployed	270-540	Yes	Complete	Type 2	2		< 6months - < 1year	< 1month	No	No	Nil	Nil	Checked	Unchecked	Unchecked	Unchecked	Unchecked	Unchecked	Unchecked		Unchecked	Unchecked	Checked	Unchecked	Unchecked	Unchecked	Unchecked	Unchecked		Checked	Unchecked	Unchecked	Unchecked	Unchecked	Unchecked	Checked	Unchecked		2	Unchecked	Unchecked	Unchecked	Unchecked	Unchecked
67	Female	Peri-Urban	Single	No formal education	Retired	270-540	Yes	Complete	Type 2	5		>3years	3months - < 6months	No	Yes	Nil	Nil	Checked	Unchecked	Unchecked	Unchecked	Unchecked	Unchecked	Unchecked		Checked	Unchecked	Checked	Unchecked	Unchecked	Unchecked	Unchecked	Unchecked		Checked	Checked	Unchecked	Unchecked	Unchecked	Unchecked	Unchecked	Unchecked		2	Checked	Unchecked	Unchecked	Unchecked	Unchecked
58	Male	Urban	Married	Secondary level	Retired	541-1079	Yes	Complete	Type 2	0.5	6	< 6months - < 1year	1 month - < 3months	No	No	Nil	Nil	Checked	Unchecked	Unchecked	Unchecked	Unchecked	Unchecked	Unchecked		Unchecked	Unchecked	Unchecked	Unchecked	Unchecked	Unchecked	Unchecked	Unchecked		Checked	Unchecked	Unchecked	Unchecked	Unchecked	Unchecked	Unchecked	Unchecked		1	Checked	Unchecked	Unchecked	Unchecked	Unchecked
61	Male	Urban	Married	Secondary level	Retired	270-540	Yes	Complete	Type 2	10		>3years	3months - < 6months	No	Yes	Nil	Past	Checked	Unchecked	Unchecked	Unchecked	Unchecked	Unchecked	Checked	Stroke	Unchecked	Unchecked	Unchecked	Unchecked	Unchecked	Unchecked	Checked	Unchecked		Unchecked	Checked	Unchecked	Checked	Unchecked	Unchecked	Unchecked	Unchecked		2	Checked	Unchecked	Checked	Unchecked	Unchecked
73	Female	Urban	Married	No formal education	Retired	270-540	Yes	Complete	Type 2	18		>3years	3months - < 6months	No	Yes	Nil	Nil	Checked	Unchecked	Unchecked	Unchecked	Unchecked	Unchecked	Checked	PUD	Unchecked	Unchecked	Checked	Unchecked	Unchecked	Unchecked	Unchecked	Unchecked		Checked	Unchecked	Checked	Unchecked	Unchecked	Unchecked	Checked	Unchecked		3	Checked	Unchecked	Unchecked	Unchecked	Unchecked
70	Female	Peri-Urban	Married	No formal education	Self-employed	541-1079	Yes	Complete	Type 2	19		>3years	3months - < 6months	No	Yes	Nil	Nil	Checked	Unchecked	Unchecked	Unchecked	Unchecked	Unchecked	Unchecked		Checked	Unchecked	Checked	Unchecked	Unchecked	Unchecked	Unchecked	Unchecked		Checked	Unchecked	Checked	Unchecked	Unchecked	Unchecked	Checked	Unchecked		3	Checked	Unchecked	Unchecked	Unchecked	Unchecked
75	Female	Urban	Married	No formal education	Retired	541-1079	Yes	Complete	Type 2	13		>3years	3months - < 6months	No	Yes	Nil	Nil	Checked	Unchecked	Unchecked	Unchecked	Unchecked	Unchecked	Unchecked		Checked	Unchecked	Unchecked	Unchecked	Unchecked	Unchecked	Unchecked	Unchecked		Checked	Unchecked	Unchecked	Unchecked	Unchecked	Unchecked	Checked	Unchecked		2	Checked	Unchecked	Unchecked	Unchecked	Unchecked
53	Female	Urban	Married	Secondary level	Self-employed	541-1079	Yes	Complete	Type 2	20		>3years	3months - < 6months	No	Yes	Nil	Nil	Checked	Unchecked	Unchecked	Unchecked	Unchecked	Unchecked	Unchecked		Checked	Unchecked	Unchecked	Unchecked	Unchecked	Unchecked	Unchecked	Unchecked		Checked	Unchecked	Checked	Unchecked	Unchecked	Unchecked	Checked	Unchecked		3	Checked	Unchecked	Unchecked	Unchecked	Unchecked
63	Male	Urban	Married	No formal education	Self-employed	1080-2700	Yes	Complete	Type 2	4		< 6months - < 1year	< 1month	Yes	No	Nil	Nil	Unchecked	Unchecked	Unchecked	Unchecked	Unchecked	Unchecked	Unchecked		Unchecked	Unchecked	Checked	Unchecked	Unchecked	Unchecked	Unchecked	Unchecked		Checked	Unchecked	Checked	Unchecked	Unchecked	Unchecked	Checked	Unchecked		3	Unchecked	Unchecked	Unchecked	Unchecked	Unchecked
70	Female	Peri-Urban	Married	No formal education	Retired	270-540	Yes	Complete	Type 2	23		>3years	1 month - < 3months	No	No	Nil	Nil	Checked	Unchecked	Unchecked	Unchecked	Unchecked	Unchecked	Unchecked		Checked	Unchecked	Unchecked	Unchecked	Unchecked	Unchecked	Unchecked	Unchecked		Checked	Checked	Checked	Unchecked	Unchecked	Unchecked	Unchecked	Unchecked		3	Checked	Unchecked	Unchecked	Unchecked	Unchecked
62	Male	Urban	Married	Primary level	Self-employed	541-1079	Yes	Complete	Type 2	7		>3years	1 month - < 3months	No	Yes	Nil	Nil	Checked	Unchecked	Unchecked	Unchecked	Unchecked	Unchecked	Unchecked		Unchecked	Unchecked	Unchecked	Unchecked	Unchecked	Unchecked	Unchecked	Unchecked		Checked	Checked	Checked	Unchecked	Unchecked	Unchecked	Unchecked	Unchecked		3	Checked	Unchecked	Unchecked	Unchecked	Unchecked
86	Female	Urban	Widowed	No formal education	Retired	No response/Unknown	Yes	Complete	Type 2	1		1year - 3years	3months - < 6months	No	No	Nil	Nil	Checked	Unchecked	Unchecked	Unchecked	Unchecked	Unchecked	Unchecked		Checked	Unchecked	Checked	Unchecked	Unchecked	Unchecked	Unchecked	Unchecked		Checked	Unchecked	Unchecked	Unchecked	Unchecked	Unchecked	Unchecked	Unchecked		1	Checked	Unchecked	Unchecked	Unchecked	Unchecked
63	Female	Urban	Widowed	No formal education	Retired	270-540	Yes	Complete	Type 2	4		>3years	1 month - < 3months	No	Yes	Nil	Nil	Unchecked	Unchecked	Unchecked	Unchecked	Unchecked	Unchecked	Unchecked		Checked	Unchecked	Checked	Unchecked	Unchecked	Unchecked	Unchecked	Unchecked		Checked	Checked	Checked	Unchecked	Unchecked	Unchecked	Unchecked	Unchecked		3	Unchecked	Unchecked	Checked	Unchecked	Unchecked
52	Female	Urban	Married	No formal education	Self-employed	541-1079	Yes	Complete	Type 2	22		< 6months - < 1year	< 1month	No	No	Nil	Nil	Checked	Unchecked	Unchecked	Unchecked	Unchecked	Unchecked	Unchecked		Unchecked	Unchecked	Unchecked	Unchecked	Unchecked	Unchecked	Unchecked	Unchecked		Checked	Unchecked	Unchecked	Unchecked	Unchecked	Unchecked	Checked	Unchecked		2	Checked	Unchecked	Unchecked	Unchecked	Unchecked
70	Male	Peri-Urban	Married	Secondary level	Self-employed	541-1079	Yes	Complete	Type 2	16		>3years	1 month - < 3months	No	Yes	Nil	Nil	Checked	Unchecked	Unchecked	Unchecked	Unchecked	Unchecked	Unchecked		Checked	Unchecked	Checked	Unchecked	Unchecked	Unchecked	Unchecked	Unchecked		Checked	Unchecked	Checked	Unchecked	Unchecked	Unchecked	Unchecked	Unchecked		2	Checked	Unchecked	Unchecked	Unchecked	Unchecked
32	Female	Urban	Single	Secondary level	Self-employed	541-1079	Yes	Complete	Type 1	17		>3years	3months - < 6months	No	Yes	Past	Nil	Unchecked	Unchecked	Unchecked	Unchecked	Unchecked	Unchecked	Unchecked		Unchecked	Unchecked	Checked	Unchecked	Unchecked	Unchecked	Unchecked	Unchecked		Checked	Unchecked	Unchecked	Unchecked	Unchecked	Unchecked	Checked	Unchecked		2	Unchecked	Unchecked	Unchecked	Unchecked	Unchecked
65	Female	Urban	Married	Primary level	Self-employed	541-1079	Yes	Complete	Type 2	4		< 6months - < 1year	1 month - < 3months	No	Yes	Nil	Nil	Checked	Unchecked	Unchecked	Unchecked	Unchecked	Unchecked	Unchecked		Checked	Unchecked	Checked	Unchecked	Unchecked	Unchecked	Unchecked	Unchecked		Checked	Checked	Unchecked	Unchecked	Unchecked	Unchecked	Unchecked	Unchecked		2	Checked	Unchecked	Unchecked	Unchecked	Unchecked
51	Female	Urban	Married	Secondary level	Self-employed	1080-2700	Yes	Complete	Type 2	13		< 6months - < 1year	< 1month	No	Yes	Nil	Nil	Checked	Unchecked	Unchecked	Checked	Unchecked	Unchecked	Unchecked		Checked	Unchecked	Unchecked	Unchecked	Unchecked	Unchecked	Unchecked	Unchecked		Checked	Checked	Unchecked	Unchecked	Unchecked	Unchecked	Unchecked	Unchecked		2	Checked	Unchecked	Unchecked	Unchecked	Unchecked
65	Female	Urban	Widowed	Secondary level	Retired	541-1079	Yes	Complete	Type 2	12		>3years	3months - < 6months	No	No	Nil	Nil	Checked	Unchecked	Unchecked	Unchecked	Unchecked	Unchecked	Unchecked		Checked	Unchecked	Checked	Unchecked	Checked	Unchecked	Unchecked	Unchecked		Unchecked	Unchecked	Checked	Checked	Unchecked	Unchecked	Unchecked	Unchecked		2	Checked	Unchecked	Unchecked	Unchecked	Unchecked
70	Male	Peri-Urban	Married	Secondary level	Retired	270-540	Yes	Complete	Type 2	1		1year - 3years	1 month - < 3months	No	No	Past	Past	Checked	Unchecked	Unchecked	Unchecked	Unchecked	Unchecked	Unchecked		Unchecked	Unchecked	Checked	Unchecked	Checked	Unchecked	Unchecked	Unchecked		Unchecked	Unchecked	Unchecked	Unchecked	Unchecked	Unchecked	Unchecked	Unchecked		2	Checked	Unchecked	Unchecked	Unchecked	Unchecked
61	Male	Peri-Urban	Married	Secondary level	Self-employed	1080-2700	Yes	Complete	Type 2	15		< 6months - < 1year	< 1month	Yes	Yes	Nil	Nil	Checked	Unchecked	Checked	Unchecked	Unchecked	Unchecked	Unchecked		Unchecked	Checked	Checked	Unchecked	Unchecked	Unchecked	Unchecked	Unchecked		Unchecked	Checked	Unchecked	Unchecked	Unchecked	Unchecked	Unchecked	Unchecked		1	Checked	Unchecked	Unchecked	Checked	Unchecked
67	Female	Urban	Married	Primary level	Retired	541-1079	Yes	Complete	Type 2	43		>3years	3months - < 6months	No	Yes	Nil	Nil	Checked	Unchecked	Unchecked	Unchecked	Unchecked	Unchecked	Checked	Cataract	Unchecked	Unchecked	Checked	Unchecked	Unchecked	Unchecked	Unchecked	Unchecked		Checked	Unchecked	Unchecked	Unchecked	Unchecked	Unchecked	Checked	Unchecked		2	Checked	Unchecked	Unchecked	Unchecked	Unchecked
67	Female	Urban	Married	No formal education	Unemployed	270-540	Yes	Complete	Type 2	15		>3years	6months-1year	No	No	Nil	Nil	Checked	Unchecked	Unchecked	Unchecked	Unchecked	Unchecked	Unchecked		Unchecked	Unchecked	Checked	Unchecked	Unchecked	Unchecked	Unchecked	Unchecked		Checked	Checked	Checked	Unchecked	Unchecked	Unchecked	Unchecked	Unchecked		3	Checked	Unchecked	Unchecked	Checked	Unchecked
47	Female	Urban	Married	Primary level	Government employee	541-1079	Yes	Complete	Type 2	2		1year - 3years	3months - < 6months	No	Yes	Nil	Nil	Unchecked	Unchecked	Unchecked	Unchecked	Unchecked	Unchecked	Unchecked		Unchecked	Unchecked	Unchecked	Unchecked	Unchecked	Unchecked	Unchecked	Unchecked		Unchecked	Checked	Unchecked	Unchecked	Unchecked	Unchecked	Unchecked	Unchecked		1	Unchecked	Unchecked	Unchecked	Checked	Unchecked
51	Male	Peri-Urban	Married	Secondary level	Retired	270-540	Yes	Complete	Type 2	3		>3years	6months-1year	No	Yes	Nil	Nil	Checked	Unchecked	Unchecked	Unchecked	Unchecked	Unchecked	Unchecked		Checked	Unchecked	Checked	Unchecked	Unchecked	Unchecked	Unchecked	Unchecked		Unchecked	Checked	Unchecked	Unchecked	Unchecked	Unchecked	Unchecked	Unchecked		2	Checked	Unchecked	Unchecked	Unchecked	Unchecked
73	Male	Urban	Married	College/University	Retired	541-1079	Yes	Complete	Type 2	5		>3years	1 month - < 3months	No	No	Nil	Nil	Checked	Checked	Unchecked	Unchecked	Unchecked	Unchecked	Unchecked		Unchecked	Unchecked	Unchecked	Checked	Checked	Unchecked	Unchecked	Unchecked		Checked	Checked	Unchecked	Unchecked	Unchecked	Unchecked	Unchecked	Unchecked		2	Checked	Unchecked	Checked	Unchecked	Unchecked
71	Male	Urban	Married	College/University	Retired	1080-2700	Yes	Complete	Type 2	18		>3years	3months - < 6months	No	Yes	Nil	Nil	Checked	Unchecked	Unchecked	Unchecked	Unchecked	Unchecked	Unchecked		Unchecked	Unchecked	Checked	Unchecked	Unchecked	Unchecked	Unchecked	Unchecked		Checked	Checked	Unchecked	Unchecked	Unchecked	Unchecked	Unchecked	Unchecked		2	Checked	Unchecked	Checked	Checked	Unchecked
69	Female	Urban	Widowed	Secondary level	Retired	270-540	Yes	Complete	Type 2	27		>3years	3months - < 6months	No	Yes	Nil	Nil	Checked	Unchecked	Unchecked	Unchecked	Unchecked	Unchecked	Unchecked		Checked	Unchecked	Checked	Unchecked	Unchecked	Unchecked	Unchecked	Unchecked		Unchecked	Unchecked	Checked	Unchecked	Unchecked	Unchecked	Unchecked	Unchecked		1	Checked	Checked	Unchecked	Checked	Unchecked
65	Male	Urban	Married	Primary level	Retired	270-540	Yes	Complete	Type 2	0.5	6	< 6months - < 1year	< 1month	Yes	Yes	Nil	Nil	Unchecked	Unchecked	Unchecked	Unchecked	Unchecked	Unchecked	Checked	GBS	Unchecked	Unchecked	Unchecked	Unchecked	Unchecked	Unchecked	Unchecked	Unchecked		Checked	Unchecked	Unchecked	Unchecked	Unchecked	Unchecked	Unchecked	Unchecked		1	Unchecked	Unchecked	Unchecked	Unchecked	Unchecked
83	Female	Urban	Widowed	Secondary level	Retired	< 270	Yes	Complete	Type 2	25		>3years	3months - < 6months	No	No	Nil	Nil	Checked	Unchecked	Unchecked	Unchecked	Unchecked	Unchecked	Unchecked		Unchecked	Unchecked	Checked	Unchecked	Unchecked	Unchecked	Unchecked	Unchecked		Checked	Checked	Unchecked	Unchecked	Unchecked	Unchecked	Unchecked	Unchecked		2	Checked	Unchecked	Unchecked	Unchecked	Unchecked
60	Female	Urban	Widowed	Primary level	Retired	< 270	Yes	Complete	Type 2	17		>3years	1 month - < 3months	No	No	Nil	Nil	Checked	Unchecked	Unchecked	Unchecked	Unchecked	Unchecked	Unchecked		Checked	Unchecked	Checked	Unchecked	Unchecked	Unchecked	Unchecked	Unchecked		Checked	Unchecked	Checked	Unchecked	Unchecked	Unchecked	Checked	Unchecked		3	Checked	Unchecked	Unchecked	Unchecked	Unchecked
69	Female	Urban	Married	Primary level	Retired	270-540	Yes	Complete	Type 2	42		>3years	< 1month	No	Yes	Nil	Nil	Checked	Unchecked	Unchecked	Unchecked	Unchecked	Unchecked	Checked	Breast CA	Checked	Unchecked	Checked	Unchecked	Unchecked	Unchecked	Unchecked	Unchecked		Checked	Unchecked	Unchecked	Unchecked	Unchecked	Unchecked	Checked	Unchecked		2	Checked	Unchecked	Unchecked	Unchecked	Unchecked
88	Female	Urban	Widowed	No formal education	Retired	541-1079	Yes	Complete	Type 2	20		>3years	1 month - < 3months	No	Yes	Nil	Past	Unchecked	Unchecked	Unchecked	Unchecked	Unchecked	Unchecked	Checked	Joint pain	Checked	Unchecked	Checked	Unchecked	Unchecked	Unchecked	Unchecked	Unchecked		Checked	Checked	Unchecked	Unchecked	Unchecked	Unchecked	Unchecked	Unchecked		2	Unchecked	Unchecked	Unchecked	Unchecked	Unchecked
67	Male	Urban	Married	College/University	Retired	1080-2700	Yes	Complete	Type 2	19		>3years	1 month - < 3months	No	No	Current	Nil	Checked	Unchecked	Unchecked	Unchecked	Unchecked	Unchecked	Unchecked		Checked	Unchecked	Checked	Unchecked	Unchecked	Unchecked	Unchecked	Unchecked		Checked	Checked	Checked	Unchecked	Unchecked	Unchecked	Unchecked	Unchecked		3	Checked	Unchecked	Unchecked	Unchecked	Unchecked
65	Female	Urban	Married	Primary level	Trading	270-540	Yes	Complete	Type 2	20		>3years	1 month - < 3months	No	Yes	Nil	Nil	Unchecked	Unchecked	Unchecked	Unchecked	Unchecked	Unchecked	Checked	PUD	Checked	Unchecked	Unchecked	Unchecked	Unchecked	Unchecked	Unchecked	Unchecked		Checked	Checked	Checked	Unchecked	Unchecked	Unchecked	Unchecked	Unchecked		3	Unchecked	Unchecked	Unchecked	Unchecked	Unchecked
67	Male	Urban	Married	Secondary level	Retired	1080-2700	Yes	Complete	Type 2	31		>3years	3months - < 6months	No	Yes	Past	Nil	Checked	Unchecked	Checked	Unchecked	Unchecked	Unchecked	Unchecked		Checked	Unchecked	Checked	Unchecked	Unchecked	Unchecked	Unchecked	Unchecked		Checked	Unchecked	Unchecked	Unchecked	Unchecked	Unchecked	Checked	Unchecked		2	Checked	Unchecked	Unchecked	Unchecked	Unchecked
52	Female	Urban	Married	Secondary level	Unemployed	541-1079	Yes	Complete	Type 2	5		1year - 3years	3months - < 6months	No	No	Nil	Nil	Checked	Unchecked	Unchecked	Unchecked	Unchecked	Unchecked	Unchecked		Checked	Unchecked	Checked	Unchecked	Unchecked	Unchecked	Unchecked	Unchecked		Checked	Unchecked	Unchecked	Unchecked	Unchecked	Unchecked	Checked	Unchecked		2	Checked	Unchecked	Unchecked	Unchecked	Unchecked
65	Female	Urban	Married	Primary level	Retired	270-540	Yes	Complete	Type 2	20		>3years	1 month - < 3months	No	Yes	Current	Nil	Checked	Unchecked	Unchecked	Checked	Unchecked	Unchecked	Unchecked		Unchecked	Unchecked	Checked	Unchecked	Unchecked	Unchecked	Unchecked	Unchecked		Checked	Unchecked	Unchecked	Unchecked	Unchecked	Unchecked	Checked	Unchecked		2	Checked	Checked	Unchecked	Unchecked	Unchecked
56	Female	Urban	Separated	Primary level	Retired	541-1079	Yes	Complete	Type 2	5		< 6months - < 1year	3months - < 6months	No	Yes	Past	Nil	Checked	Unchecked	Unchecked	Checked	Unchecked	Unchecked	Unchecked		Checked	Unchecked	Checked	Unchecked	Unchecked	Unchecked	Unchecked	Unchecked		Checked	Unchecked	Unchecked	Unchecked	Unchecked	Unchecked	Unchecked	Unchecked		1	Checked	Checked	Unchecked	Unchecked	Unchecked
67	Female	Urban	Widowed	Primary level	Unemployed	270-540	Yes	Complete	Type 2	4		>3years	3months - < 6months	No	Yes	Nil	Nil	Checked	Unchecked	Unchecked	Checked	Unchecked	Unchecked	Unchecked		Unchecked	Unchecked	Checked	Unchecked	Unchecked	Unchecked	Unchecked	Unchecked		Checked	Checked	Unchecked	Unchecked	Unchecked	Unchecked	Unchecked	Unchecked		2	Checked	Unchecked	Checked	Unchecked	Unchecked
57	Female	Peri-Urban	Married	Secondary level	Retired	270-540	Yes	Complete	Type 2	7		>3years	3months - < 6months	No	No	Nil	Nil	Checked	Unchecked	Unchecked	Unchecked	Unchecked	Unchecked	Unchecked		Checked	Unchecked	Checked	Unchecked	Unchecked	Unchecked	Unchecked	Unchecked		Checked	Unchecked	Unchecked	Unchecked	Unchecked	Unchecked	Checked	Unchecked		2	Checked	Unchecked	Checked	Unchecked	Unchecked
65	Female	Urban	Widowed	No formal education	Retired	270-540	Yes	Complete	Type 2	10		>3years	1 month - < 3months	No	Yes	Nil	Nil	Checked	Unchecked	Unchecked	Unchecked	Unchecked	Unchecked	Checked	cough	Checked	Unchecked	Unchecked	Unchecked	Unchecked	Unchecked	Unchecked	Unchecked		Checked	Checked	Unchecked	Unchecked	Unchecked	Unchecked	Unchecked	Unchecked		2	Checked	Unchecked	Unchecked	Unchecked	Unchecked
64	Female	Urban	Widowed	Primary level	Trading	541-1079	Yes	Complete	Type 2	18		>3years	1 month - < 3months	No	Yes	Nil	Nil	Checked	Unchecked	Unchecked	Unchecked	Unchecked	Unchecked	Checked	Joint pain	Checked	Unchecked	Checked	Unchecked	Unchecked	Unchecked	Unchecked	Unchecked		Checked	Checked	Unchecked	Unchecked	Unchecked	Unchecked	Unchecked	Unchecked		2	Checked	Unchecked	Unchecked	Unchecked	Unchecked
63	Male	Urban	Married	Primary level	Trading	1080-2700	Yes	Complete	Type 2	14		>3years	< 1month	Yes	Yes	Nil	Nil	Checked	Unchecked	Unchecked	Unchecked	Unchecked	Unchecked	Unchecked		Checked	Unchecked	Checked	Unchecked	Unchecked	Unchecked	Unchecked	Unchecked		Checked	Unchecked	Unchecked	Unchecked	Unchecked	Unchecked	Checked	Unchecked		2	Checked	Unchecked	Checked	Unchecked	Unchecked
77	Female	Peri-Urban	Divorced	No formal education	Unemployed	No response/Unknown	Yes	Complete	Type 2	24		>3years	3months - < 6months	No	Yes	Nil	Nil	Checked	Unchecked	Unchecked	Unchecked	Unchecked	Unchecked	Checked	PUD	Checked	Unchecked	Checked	Unchecked	Unchecked	Unchecked	Unchecked	Unchecked		Checked	Unchecked	Checked	Unchecked	Unchecked	Unchecked	Checked	Unchecked		3	Checked	Unchecked	Unchecked	Unchecked	Unchecked
50	Female	Peri-Urban	Divorced	No formal education	Self-employed	>2700	Yes	Complete	Type 2	22		>3years	3months - < 6months	No	Yes	Nil	Nil	Checked	Unchecked	Unchecked	Checked	Unchecked	Unchecked	Unchecked		Unchecked	Unchecked	Unchecked	Unchecked	Unchecked	Unchecked	Checked	Unchecked		Checked	Unchecked	Unchecked	Unchecked	Unchecked	Unchecked	Checked	Unchecked		2	Checked	Unchecked	Checked	Unchecked	Unchecked
74	Female	Peri-Urban	Widowed	Primary level	Unemployed	No response/Unknown	Yes	Complete	Type 2	18		>3years	6months-1year	No	Yes	Nil	Nil	Checked	Unchecked	Unchecked	Unchecked	Unchecked	Unchecked	Unchecked		Unchecked	Unchecked	Unchecked	Unchecked	Unchecked	Unchecked	Unchecked	Unchecked		Checked	Checked	Unchecked	Unchecked	Unchecked	Unchecked	Unchecked	Unchecked		2	Checked	Unchecked	Checked	Unchecked	Unchecked
47	Female	Peri-Urban	Married	Primary level	Self-employed	< 270	Yes	Complete	Type 2	4		>3years	3months - < 6months	No	Yes	Nil	Nil	Checked	Unchecked	Unchecked	Unchecked	Unchecked	Unchecked	Unchecked		Unchecked	Unchecked	Unchecked	Unchecked	Unchecked	Unchecked	Unchecked	Unchecked		Checked	Checked	Unchecked	Unchecked	Unchecked	Unchecked	Unchecked	Unchecked		2	Checked	Unchecked	Unchecked	Unchecked	Unchecked
59	Male	Urban	Married	Secondary level	Self-employed	1080-2700	Yes	Complete	Type 2	2		1year - 3years	1 month - < 3months	No	No	Nil	Nil	Checked	Unchecked	Unchecked	Unchecked	Unchecked	Unchecked	Unchecked		Unchecked	Unchecked	Unchecked	Unchecked	Unchecked	Unchecked	Unchecked	Unchecked		Checked	Checked	Unchecked	Unchecked	Unchecked	Unchecked	Unchecked	Unchecked		2	Checked	Unchecked	Unchecked	Unchecked	Unchecked
28	Male	Peri-Urban	Single	Primary level	Unemployed	< 270	Yes	Complete	Type 1	3		< 6months - < 1year	< 1month	Yes	Yes	Nil	Nil	Unchecked	Unchecked	Unchecked	Unchecked	Unchecked	Unchecked	Unchecked		Unchecked	Unchecked	Unchecked	Unchecked	Unchecked	Unchecked	Unchecked	Unchecked		Checked	Unchecked	Unchecked	Unchecked	Unchecked	Unchecked	Checked	Unchecked		2	Unchecked	Unchecked	Unchecked	Unchecked	Unchecked
76	Male	Peri-Urban	Divorced	Secondary level	Self-employed	270-540	Yes	Complete	Type 2	16		1year - 3years	1 month - < 3months	Yes	No	Past	Nil	Unchecked	Unchecked	Unchecked	Unchecked	Unchecked	Unchecked	Unchecked		Unchecked	Unchecked	Checked	Unchecked	Unchecked	Unchecked	Unchecked	Unchecked		Checked	Checked	Unchecked	Unchecked	Unchecked	Unchecked	Checked	Unchecked		3	Unchecked	Unchecked	Unchecked	Unchecked	Unchecked
52	Female	Urban	Married	Primary level	Trading	1080-2700	Yes	Complete	Type 2	5		>3years	6months-1year	No	No	Nil	Nil	Checked	Unchecked	Unchecked	Checked	Unchecked	Unchecked	Unchecked		Checked	Unchecked	Unchecked	Unchecked	Unchecked	Unchecked	Unchecked	Unchecked		Checked	Checked	Unchecked	Unchecked	Unchecked	Unchecked	Unchecked	Unchecked		2	Checked	Unchecked	Checked	Unchecked	Unchecked
65	Female	Urban	Separated	No formal education	Retired	270-540	Yes	Complete	Type 2	18		>3years	3months - < 6months	No	Yes	Nil	Past	Checked	Unchecked	Unchecked	Checked	Unchecked	Unchecked	Unchecked		Checked	Unchecked	Checked	Unchecked	Unchecked	Unchecked	Unchecked	Unchecked		Checked	Unchecked	Unchecked	Unchecked	Unchecked	Unchecked	Checked	Unchecked		2	Checked	Unchecked	Checked	Checked	Unchecked
74	Female	Urban	Widowed	No formal education	Retired	270-540	Yes	Complete	Type 2	5		>3years	1 month - < 3months	No	No	Past	Nil	Checked	Unchecked	Unchecked	Unchecked	Unchecked	Unchecked	Unchecked		Unchecked	Unchecked	Checked	Unchecked	Unchecked	Unchecked	Unchecked	Unchecked		Checked	Unchecked	Checked	Unchecked	Unchecked	Unchecked	Checked	Unchecked		3	Checked	Unchecked	Unchecked	Checked	Unchecked
77	Female	Peri-Urban	Widowed	No formal education	Retired	270-540	Yes	Complete	Type 2	4		>3years	>1 year ago	No	No	Nil	Nil	Checked	Unchecked	Unchecked	Checked	Unchecked	Unchecked	Checked	Joint pain	Checked	Unchecked	Unchecked	Unchecked	Unchecked	Unchecked	Unchecked	Unchecked		Checked	Unchecked	Unchecked	Unchecked	Unchecked	Unchecked	Checked	Unchecked		2	Checked	Checked	Checked	Unchecked	Unchecked
50	Female	Urban	Married	Primary level	Trading	541-1079	Yes	Complete	Type 2	25		>3years	< 1month	Yes	Yes	Past	Nil	Checked	Unchecked	Unchecked	Unchecked	Unchecked	Unchecked	Checked	PUD	Unchecked	Unchecked	Checked	Unchecked	Unchecked	Unchecked	Unchecked	Unchecked		Checked	Checked	Unchecked	Unchecked	Unchecked	Unchecked	Checked	Unchecked		2	Checked	Unchecked	Checked	Unchecked	Unchecked
70	Female	Urban	Married	College/University	Retired	1080-2700	Yes	Complete	Type 2	2		1year - 3years	3months - < 6months	No	Yes	Nil	Nil	Checked	Unchecked	Unchecked	Checked	Unchecked	Unchecked	Unchecked		Unchecked	Unchecked	Unchecked	Unchecked	Unchecked	Unchecked	Unchecked	Unchecked		Checked	Checked	Unchecked	Unchecked	Unchecked	Unchecked	Unchecked	Unchecked		2	Checked	Unchecked	Checked	Unchecked	Unchecked
62	Female	Urban	Married	Primary level	Retired	270-540	Yes	Complete	Type 2	4		>3years	1 month - < 3months	No	No	Past	Nil	Checked	Unchecked	Unchecked	Checked	Unchecked	Unchecked	Unchecked		Checked	Unchecked	Checked	Unchecked	Unchecked	Unchecked	Unchecked	Unchecked		Checked	Checked	Unchecked	Unchecked	Unchecked	Unchecked	Unchecked	Unchecked		2	Checked	Unchecked	Checked	Unchecked	Unchecked
68	Female	Urban	Married	Secondary level	Retired	1080-2700	Yes	Complete	Type 2	16		>3years	6months-1year	No	Yes	Nil	Nil	Checked	Unchecked	Unchecked	Unchecked	Unchecked	Unchecked	Unchecked		Checked	Unchecked	Unchecked	Unchecked	Unchecked	Unchecked	Unchecked	Unchecked		Checked	Unchecked	Unchecked	Unchecked	Unchecked	Unchecked	Unchecked	Unchecked		1	Checked	Unchecked	Unchecked	Unchecked	Unchecked
47	Female	Peri-Urban	Married	Primary level	Self-employed	541-1079	Yes	Complete	Type 2	7		>3years	3months - < 6months	Yes	Yes	Nil	Nil	Unchecked	Unchecked	Unchecked	Unchecked	Unchecked	Unchecked	Unchecked		Unchecked	Unchecked	Checked	Unchecked	Unchecked	Unchecked	Unchecked	Unchecked		Checked	Checked	Unchecked	Unchecked	Unchecked	Unchecked	Unchecked	Unchecked		2	Unchecked	Unchecked	Unchecked	Checked	Unchecked
56	Female	Urban	Married	College/University	Unemployed	270-540	Yes	Complete	Type 2	4		>3years	3months - < 6months	No	Yes	Current	Nil	Checked	Unchecked	Unchecked	Unchecked	Unchecked	Unchecked	Unchecked		Unchecked	Unchecked	Unchecked	Unchecked	Unchecked	Unchecked	Unchecked	Unchecked		Checked	Unchecked	Unchecked	Unchecked	Unchecked	Unchecked	Unchecked	Unchecked		1	Checked	Unchecked	Unchecked	Unchecked	Unchecked
64	Female	Rural	Widowed	No formal education	Unemployed	541-1079	Yes	Complete	Type 2	3		1year - 3years	1 month - < 3months	No	No	Nil	Nil	Checked	Unchecked	Unchecked	Unchecked	Unchecked	Unchecked	Checked	lung cancer	Unchecked	Unchecked	Unchecked	Unchecked	Unchecked	Unchecked	Unchecked	Unchecked		Checked	Unchecked	Unchecked	Unchecked	Unchecked	Unchecked	Unchecked	Unchecked		1	Checked	Unchecked	Unchecked	Unchecked	Unchecked
49	Male	Urban	Married	Secondary level	Retired	541-1079	Yes	Complete	Type 2	4		>3years	3months - < 6months	No	Yes	Past	Nil	Checked	Unchecked	Unchecked	Unchecked	Unchecked	Unchecked	Unchecked		Checked	Unchecked	Checked	Unchecked	Checked	Unchecked	Unchecked	Unchecked		Checked	Unchecked	Unchecked	Unchecked	Unchecked	Unchecked	Checked	Unchecked		2	Checked	Checked	Checked	Checked	Unchecked
92	Female	Urban	Widowed	No formal education	Retired	1080-2700	Yes	Complete	Type 2	20		>3years	3months - < 6months	No	Yes	Nil	Nil	Checked	Unchecked	Checked	Unchecked	Unchecked	Unchecked	Unchecked		Checked	Unchecked	Checked	Unchecked	Unchecked	Unchecked	Unchecked	Unchecked		Checked	Checked	Unchecked	Unchecked	Unchecked	Unchecked	Unchecked	Unchecked		2	Checked	Unchecked	Unchecked	Unchecked	Unchecked
48	Female	Peri-Urban	Married	Primary level	Self-employed	541-1079	Yes	Complete	Type 2	3		< 6months - < 1year	1 month - < 3months	No	Yes	Nil	Nil	Unchecked	Unchecked	Unchecked	Unchecked	Unchecked	Unchecked	Unchecked		Checked	Unchecked	Checked	Unchecked	Unchecked	Unchecked	Unchecked	Unchecked		Checked	Unchecked	Unchecked	Unchecked	Unchecked	Unchecked	Checked	Unchecked		2	Unchecked	Unchecked	Unchecked	Unchecked	Unchecked
64	Female	Urban	Married	Primary level	Retired	541-1079	Yes	Complete	Type 2	7		>3years	3months - < 6months	No	No	Nil	Nil	Checked	Unchecked	Unchecked	Checked	Unchecked	Unchecked	Unchecked		Unchecked	Unchecked	Checked	Unchecked	Unchecked	Unchecked	Unchecked	Unchecked		Checked	Unchecked	Unchecked	Unchecked	Unchecked	Unchecked	Checked	Unchecked		2	Checked	Unchecked	Checked	Unchecked	Unchecked
34	Female	Urban	Single	Primary level	Self-employed	270-540	Yes	Complete	Type 2	10		>3years	3months - < 6months	Yes	Yes	Nil	Nil	Unchecked	Unchecked	Unchecked	Unchecked	Unchecked	Unchecked	Unchecked		Unchecked	Unchecked	Unchecked	Unchecked	Unchecked	Unchecked	Unchecked	Unchecked		Checked	Unchecked	Unchecked	Unchecked	Unchecked	Unchecked	Checked	Unchecked		2	Unchecked	Unchecked	Unchecked	Unchecked	Unchecked
52	Female	Urban	Married	Secondary level	Self-employed	541-1079	Yes	Complete	Type 2	20		< 6months - < 1year	3months - < 6months	Yes	Yes	Nil	Nil	Checked	Unchecked	Unchecked	Unchecked	Unchecked	Unchecked	Checked	Hyperthyroidism	Unchecked	Unchecked	Checked	Unchecked	Unchecked	Unchecked	Unchecked	Unchecked		Checked	Checked	Unchecked	Unchecked	Unchecked	Unchecked	Checked	Unchecked		3	Checked	Unchecked	Unchecked	Unchecked	Unchecked
75	Female	Urban	Married	Secondary level	Retired	270-540	Yes	Complete	Type 2	14		>3years	3months - < 6months	No	No	Nil	Nil	Checked	Unchecked	Unchecked	Checked	Unchecked	Unchecked	Unchecked		Unchecked	Unchecked	Unchecked	Unchecked	Unchecked	Unchecked	Unchecked	Unchecked		Checked	Unchecked	Unchecked	Unchecked	Unchecked	Unchecked	Unchecked	Unchecked		1	Checked	Unchecked	Checked	Unchecked	Unchecked
68	Female	Urban	Widowed	Primary level	Retired	270-540	Yes	Complete	Type 2	7		>3years	3months - < 6months	No	No	Past	Nil	Checked	Unchecked	Unchecked	Checked	Unchecked	Unchecked	Unchecked		Checked	Unchecked	Checked	Unchecked	Unchecked	Unchecked	Unchecked	Unchecked		Checked	Checked	Unchecked	Unchecked	Unchecked	Unchecked	Unchecked	Unchecked		2	Checked	Checked	Checked	Unchecked	Unchecked
71	Female	Urban	Separated	College/University	Retired	1080-2700	Yes	Complete	Type 2	17		>3years	3months - < 6months	No	Yes	Current	Nil	Checked	Unchecked	Unchecked	Checked	Unchecked	Unchecked	Unchecked		Checked	Unchecked	Checked	Unchecked	Unchecked	Unchecked	Unchecked	Unchecked		Checked	Checked	Unchecked	Unchecked	Unchecked	Unchecked	Unchecked	Unchecked		2	Checked	Unchecked	Checked	Unchecked	Unchecked
61	Male	Urban	Married	College/University	Farming	270-540	Yes	Complete	Type 2	7		>3years	< 1month	Yes	No	Past	Nil	Checked	Unchecked	Unchecked	Unchecked	Unchecked	Unchecked	Unchecked		Unchecked	Unchecked	Unchecked	Unchecked	Unchecked	Unchecked	Unchecked	Unchecked		Checked	Unchecked	Unchecked	Unchecked	Unchecked	Unchecked	Checked	Unchecked		2	Checked	Unchecked	Unchecked	Unchecked	Unchecked
62	Female	Urban	Widowed	Primary level	Retired	270-540	Yes	Complete	Type 2	0.5	6	< 6months - < 1year	< 1month	Yes	No	Nil	Nil	Checked	Unchecked	Unchecked	Unchecked	Unchecked	Unchecked	Unchecked		Checked	Unchecked	Checked	Unchecked	Unchecked	Unchecked	Unchecked	Unchecked		Checked	Unchecked	Unchecked	Unchecked	Unchecked	Unchecked	Unchecked	Unchecked		1	Checked	Unchecked	Unchecked	Unchecked	Unchecked
61	Male	Peri-Urban	Married	College/University	Self-employed	270-540	Yes	Complete	Type 2	16		>3years	3months - < 6months	No	No	Past	Nil	Checked	Unchecked	Unchecked	Checked	Unchecked	Unchecked	Unchecked		Checked	Unchecked	Checked	Unchecked	Unchecked	Unchecked	Unchecked	Unchecked		Checked	Checked	Unchecked	Unchecked	Unchecked	Unchecked	Checked	Unchecked		3	Checked	Unchecked	Unchecked	Unchecked	Unchecked
64	Female	Urban	Separated	Primary level	Retired	1080-2700	Yes	Complete	Type 2	10		>3years	3months - < 6months	Yes	No	Past	Nil	Checked	Unchecked	Unchecked	Checked	Unchecked	Unchecked	Unchecked		Checked	Unchecked	Checked	Unchecked	Unchecked	Unchecked	Unchecked	Unchecked		Checked	Unchecked	Unchecked	Unchecked	Unchecked	Unchecked	Unchecked	Unchecked		1	Checked	Unchecked	Unchecked	Unchecked	Unchecked
63	Female	Urban	Widowed	Primary level	Trading	270-540	Yes	Complete	Type 2	20		>3years	< 1month	No	Yes	Past	Nil	Checked	Unchecked	Unchecked	Checked	Unchecked	Unchecked	Unchecked		Checked	Unchecked	Unchecked	Unchecked	Unchecked	Unchecked	Unchecked	Unchecked		Checked	Unchecked	Unchecked	Unchecked	Unchecked	Unchecked	Checked	Unchecked		2	Checked	Unchecked	Checked	Checked	Unchecked
69	Male	Urban	Married	College/University	Retired	>2700	Yes	Complete	Type 2	28		>3years	3months - < 6months	No	Yes	Past	Past	Checked	Unchecked	Unchecked	Unchecked	Unchecked	Unchecked	Unchecked		Checked	Unchecked	Checked	Unchecked	Unchecked	Unchecked	Unchecked	Unchecked		Checked	Checked	Unchecked	Unchecked	Unchecked	Unchecked	Unchecked	Unchecked		2	Checked	Unchecked	Unchecked	Unchecked	Unchecked
75	Female	Urban	Married	College/University	Retired	270-540	Yes	Complete	Type 2	0.75	9	< 6months - < 1year	< 1month	No	No	Nil	Nil	Unchecked	Unchecked	Unchecked	Unchecked	Unchecked	Unchecked	Unchecked		Unchecked	Unchecked	Unchecked	Unchecked	Unchecked	Unchecked	Unchecked	Unchecked		Checked	Unchecked	Unchecked	Unchecked	Unchecked	Unchecked	Unchecked	Unchecked		1	Unchecked	Unchecked	Unchecked	Unchecked	Unchecked
55	Female	Urban	Married	No formal education	Trading	270-540	Yes	Complete	Type 2	21		>3years	3months - < 6months	No	Yes	Nil	Nil	Checked	Unchecked	Unchecked	Unchecked	Unchecked	Unchecked	Unchecked		Checked	Unchecked	Checked	Unchecked	Unchecked	Unchecked	Unchecked	Unchecked		Checked	Unchecked	Unchecked	Unchecked	Unchecked	Unchecked	Checked	Unchecked		2	Checked	Unchecked	Unchecked	Checked	Unchecked
63	Female	Urban	Married	Secondary level	Retired	270-540	Yes	Complete	Type 2	4		>3years	3months - < 6months	No	No	Nil	Nil	Checked	Unchecked	Unchecked	Unchecked	Unchecked	Unchecked	Unchecked		Unchecked	Unchecked	Checked	Unchecked	Unchecked	Unchecked	Unchecked	Unchecked		Checked	Unchecked	Unchecked	Unchecked	Unchecked	Unchecked	Checked	Unchecked		2	Checked	Unchecked	Unchecked	Checked	Unchecked
53	Female	Peri-Urban	Married	Secondary level	Retired	1080-2700	Yes	Complete	Type 2	0.583333	7	< 6months - < 1year	< 1month	Yes	No	Nil	Nil	Checked	Unchecked	Unchecked	Unchecked	Unchecked	Unchecked	Unchecked		Unchecked	Unchecked	Unchecked	Unchecked	Unchecked	Unchecked	Unchecked	Unchecked		Checked	Unchecked	Unchecked	Unchecked	Unchecked	Unchecked	Checked	Unchecked		2	Checked	Unchecked	Unchecked	Unchecked	Unchecked
67	Female	Urban	Married	Secondary level	Retired	270-540	Yes	Complete	Type 2	13		>3years	3months - < 6months	No	No	Nil	Nil	Checked	Unchecked	Unchecked	Unchecked	Unchecked	Unchecked	Unchecked		Unchecked	Unchecked	Checked	Unchecked	Unchecked	Unchecked	Unchecked	Unchecked		Checked	Unchecked	Unchecked	Unchecked	Unchecked	Unchecked	Checked	Unchecked		2	Checked	Unchecked	Checked	Unchecked	Unchecked
64	Female	Urban	Married	College/University	Retired	1080-2700	Yes	Complete	Type 2	0.666667	8	< 6months - < 1year	1 month - < 3months	No	Yes	Nil	Nil	Unchecked	Unchecked	Checked	Checked	Unchecked	Unchecked	Unchecked		Unchecked	Unchecked	Unchecked	Unchecked	Unchecked	Unchecked	Unchecked	Unchecked		Checked	Unchecked	Unchecked	Unchecked	Unchecked	Unchecked	Unchecked	Unchecked		1	Unchecked	Unchecked	Checked	Unchecked	Unchecked
58	Female	Urban	Single	College/University	Unemployed	541-1079	Yes	Complete	Type 2	13		1year - 3years	1 month - < 3months	Yes	No	Nil	Nil	Checked	Unchecked	Unchecked	Checked	Unchecked	Unchecked	Unchecked		Unchecked	Unchecked	Unchecked	Unchecked	Unchecked	Unchecked	Unchecked	Unchecked		Checked	Unchecked	Unchecked	Unchecked	Unchecked	Unchecked	Checked	Unchecked		2	Checked	Unchecked	Checked	Unchecked	Unchecked
65	Male	Urban	Widowed	Secondary level	Retired	541-1079	Yes	Complete	Type 2	5		>3years	3months - < 6months	No	No	Nil	Nil	Checked	Unchecked	Unchecked	Unchecked	Unchecked	Unchecked	Unchecked		Checked	Unchecked	Unchecked	Unchecked	Unchecked	Unchecked	Unchecked	Unchecked		Checked	Unchecked	Checked	Unchecked	Unchecked	Unchecked	Unchecked	Unchecked		2	Checked	Unchecked	Checked	Unchecked	Unchecked
74	Male	Urban	Married	College/University	Retired	1080-2700	Yes	Complete	Type 2	14		>3years	6months-1year	No	No	Nil	Nil	Checked	Unchecked	Unchecked	Unchecked	Unchecked	Unchecked	Unchecked		Unchecked	Unchecked	Checked	Unchecked	Unchecked	Unchecked	Unchecked	Unchecked		Checked	Checked	Unchecked	Unchecked	Unchecked	Unchecked	Unchecked	Unchecked		3	Checked	Unchecked	Unchecked	Unchecked	Unchecked
62	Female	Urban	Separated	Primary level	Retired	270-540	Yes	Complete	Type 2	30		>3years	6months-1year	No	No	Past	Nil	Checked	Unchecked	Unchecked	Unchecked	Unchecked	Unchecked	Unchecked		Checked	Unchecked	Checked	Unchecked	Unchecked	Unchecked	Unchecked	Unchecked		Checked	Unchecked	Unchecked	Unchecked	Unchecked	Unchecked	Checked	Unchecked		2	Checked	Unchecked	Checked	Unchecked	Unchecked
77	Male	Urban	Married	Primary level	Retired	270-540	Yes	Complete	Type 2	20		>3years	3months - < 6months	No	Yes	Past	Past	Checked	Unchecked	Unchecked	Unchecked	Unchecked	Unchecked	Unchecked		Checked	Unchecked	Checked	Unchecked	Unchecked	Unchecked	Unchecked	Unchecked		Checked	Checked	Checked	Unchecked	Unchecked	Unchecked	Unchecked	Unchecked		3	Checked	Unchecked	Unchecked	Unchecked	Unchecked
46	Female	Urban	Married	Primary level	Retired	270-540	Yes	Complete	Type 1	17		>3years	3months - < 6months	No	Yes	Nil	Nil	Checked	Unchecked	Unchecked	Checked	Unchecked	Unchecked	Unchecked		Checked	Unchecked	Checked	Unchecked	Unchecked	Unchecked	Unchecked	Unchecked		Checked	Checked	Unchecked	Unchecked	Unchecked	Unchecked	Checked	Unchecked		3	Checked	Unchecked	Unchecked	Unchecked	Unchecked
65	Male	Urban	Separated	Primary level	Trading	270-540	Yes	Complete	Type 2	6		>3years	3months - < 6months	No	No	Past	Nil	Unchecked	Unchecked	Unchecked	Unchecked	Unchecked	Checked	Unchecked		Checked	Unchecked	Checked	Unchecked	Unchecked	Unchecked	Unchecked	Unchecked		Checked	Checked	Unchecked	Checked	Unchecked	Unchecked	Unchecked	Unchecked		3	Unchecked	Checked	Checked	Checked	Unchecked
58	Female	Urban	Married	Primary level	Trading	270-540	Yes	Complete	Type 2	19		>3years	3months - < 6months	No	Yes	Nil	Nil	Checked	Unchecked	Unchecked	Unchecked	Unchecked	Unchecked	Unchecked		Unchecked	Unchecked	Checked	Unchecked	Unchecked	Unchecked	Unchecked	Unchecked		Checked	Unchecked	Checked	Unchecked	Unchecked	Unchecked	Checked	Unchecked		3	Checked	Unchecked	Unchecked	Unchecked	Unchecked
49	Female	Urban	Married	Primary level	Trading	270-540	Yes	Complete	Type 1	30		>3years	3months - < 6months	No	Yes	Nil	Nil	Checked	Unchecked	Unchecked	Unchecked	Unchecked	Unchecked	Unchecked		Unchecked	Unchecked	Checked	Unchecked	Unchecked	Unchecked	Unchecked	Unchecked		Checked	Unchecked	Unchecked	Unchecked	Unchecked	Unchecked	Checked	Unchecked		2	Checked	Unchecked	Unchecked	Unchecked	Unchecked
72	Female	Urban	Widowed	No formal education	Retired	270-540	Yes	Complete	Type 2	15		>3years	3months - < 6months	No	Yes	Nil	Nil	Checked	Unchecked	Unchecked	Unchecked	Unchecked	Unchecked	Unchecked		Checked	Unchecked	Checked	Unchecked	Unchecked	Unchecked	Unchecked	Unchecked		Unchecked	Unchecked	Checked	Unchecked	Unchecked	Unchecked	Unchecked	Unchecked		1	Checked	Unchecked	Unchecked	Unchecked	Unchecked
52	Male	Urban	Separated	Secondary level	Government employee	541-1079	Yes	Complete	Type 1	17		>3years	3months - < 6months	No	Yes	Past	Nil	Checked	Unchecked	Unchecked	Checked	Unchecked	Unchecked	Unchecked		Unchecked	Unchecked	Checked	Unchecked	Unchecked	Unchecked	Unchecked	Unchecked		Checked	Unchecked	Unchecked	Unchecked	Unchecked	Unchecked	Checked	Unchecked		2	Checked	Unchecked	Checked	Unchecked	Unchecked
80	Male	Urban	Married	College/University	Retired	1080-2700	Yes	Complete	Type 2	10		>3years	6months-1year	No	No	Past	Nil	Checked	Unchecked	Unchecked	Checked	Unchecked	Unchecked	Checked	Stroke	Unchecked	Unchecked	Checked	Unchecked	Unchecked	Unchecked	Checked	Unchecked		Checked	Unchecked	Unchecked	Unchecked	Unchecked	Unchecked	Unchecked	Unchecked		1	Checked	Unchecked	Unchecked	Unchecked	Unchecked
54	Female	Urban	Married	Primary level	Self-employed	1080-2700	Yes	Complete	Type 2	15		>3years	3months - < 6months	No	Yes	Nil	Nil	Checked	Unchecked	Unchecked	Unchecked	Unchecked	Unchecked	Unchecked		Unchecked	Unchecked	Checked	Unchecked	Unchecked	Unchecked	Unchecked	Unchecked		Checked	Unchecked	Unchecked	Unchecked	Unchecked	Unchecked	Checked	Unchecked		2	Checked	Checked	Unchecked	Unchecked	Unchecked
55	Female	Urban	Married	No formal education	Retired	270-540	Yes	Complete	Type 2	14		>3years	1 month - < 3months	No	Yes	Nil	Nil	Checked	Unchecked	Unchecked	Checked	Unchecked	Unchecked	Unchecked		Unchecked	Unchecked	Checked	Unchecked	Unchecked	Unchecked	Unchecked	Unchecked		Checked	Unchecked	Unchecked	Unchecked	Unchecked	Unchecked	Checked	Unchecked		2	Checked	Checked	Unchecked	Unchecked	Unchecked
58	Female	Urban	Married	Primary level	Self-employed	541-1079	Yes	Complete	Type 2	18		>3years	3months - < 6months	No	Yes	Nil	Nil	Checked	Unchecked	Unchecked	Unchecked	Unchecked	Unchecked	Unchecked		Checked	Unchecked	Checked	Unchecked	Unchecked	Unchecked	Unchecked	Unchecked		Checked	Unchecked	Unchecked	Unchecked	Unchecked	Unchecked	Checked	Unchecked		2	Checked	Unchecked	Unchecked	Checked	Unchecked
72	Female	Urban	Married	No formal education	Retired	541-1079	Yes	Complete	Type 2	13		>3years	3months - < 6months	No	No	Nil	Nil	Checked	Unchecked	Unchecked	Unchecked	Unchecked	Unchecked	Unchecked		Unchecked	Unchecked	Unchecked	Unchecked	Unchecked	Unchecked	Unchecked	Unchecked		Checked	Checked	Unchecked	Unchecked	Unchecked	Unchecked	Unchecked	Unchecked		2	Checked	Unchecked	Checked	Unchecked	Unchecked
64	Female	Rural	Divorced	Primary level	Retired	270-540	Yes	Complete	Type 2	15		>3years	3months - < 6months	No	No	Nil	Nil	Checked	Unchecked	Unchecked	Checked	Unchecked	Unchecked	Unchecked		Unchecked	Unchecked	Checked	Unchecked	Unchecked	Unchecked	Unchecked	Unchecked		Unchecked	Unchecked	Checked	Unchecked	Unchecked	Unchecked	Checked	Unchecked		2	Checked	Unchecked	Unchecked	Checked	Unchecked
60	Female	Urban	Married	College/University	Retired	1080-2700	Yes	Complete	Type 2	3		1year - 3years	3months - < 6months	No	Yes	Nil	Nil	Checked	Unchecked	Unchecked	Checked	Unchecked	Unchecked	Unchecked		Checked	Unchecked	Checked	Unchecked	Unchecked	Unchecked	Unchecked	Unchecked		Checked	Unchecked	Unchecked	Unchecked	Unchecked	Unchecked	Checked	Unchecked		2	Checked	Unchecked	Unchecked	Unchecked	Unchecked
36	Female	Urban	Single	College/University	Government employee	1080-2700	Yes	Complete	Type 2	0.666667	8	< 6months - < 1year	< 1month	No	Yes	Past	Nil	Unchecked	Unchecked	Unchecked	Unchecked	Checked	Unchecked	Unchecked		Checked	Unchecked	Unchecked	Unchecked	Unchecked	Unchecked	Unchecked	Unchecked		Checked	Checked	Checked	Unchecked	Unchecked	Unchecked	Unchecked	Unchecked		3	Unchecked	Unchecked	Unchecked	Unchecked	Unchecked
63	Female	Urban	Widowed	No formal education	Retired	270-540	Yes	Complete	Type 2	7		>3years	6months-1year	No	Yes	Past	Nil	Checked	Unchecked	Unchecked	Checked	Unchecked	Unchecked	Unchecked		Unchecked	Unchecked	Checked	Unchecked	Unchecked	Unchecked	Unchecked	Unchecked		Checked	Checked	Unchecked	Unchecked	Unchecked	Unchecked	Unchecked	Unchecked		2	Checked	Unchecked	Checked	Unchecked	Unchecked
54	Female	Urban	Married	Primary level	Trading	270-540	Yes	Complete	Type 2	13		>3years	1 month - < 3months	No	Yes	Nil	Nil	Unchecked	Unchecked	Unchecked	Checked	Unchecked	Unchecked	Unchecked		Unchecked	Unchecked	Unchecked	Unchecked	Unchecked	Unchecked	Unchecked	Unchecked		Unchecked	Unchecked	Checked	Checked	Unchecked	Unchecked	Unchecked	Unchecked		2	Unchecked	Unchecked	Unchecked	Unchecked	Unchecked
43	Female	Urban	Widowed	Primary level	Retired	270-540	Yes	Complete	Type 2	21		>3years	6months-1year	No	No	Past	Nil	Checked	Unchecked	Unchecked	Checked	Unchecked	Unchecked	Unchecked		Checked	Unchecked	Checked	Unchecked	Unchecked	Unchecked	Unchecked	Unchecked		Checked	Checked	Unchecked	Unchecked	Unchecked	Unchecked	Unchecked	Unchecked		2	Checked	Unchecked	Unchecked	Unchecked	Unchecked
60	Female	Urban	Married	College/University	Retired	1080-2700	Yes	Complete	Type 2	14		>3years	3months - < 6months	No	Yes	Nil	Nil	Checked	Unchecked	Unchecked	Checked	Unchecked	Unchecked	Unchecked		Checked	Unchecked	Checked	Unchecked	Unchecked	Unchecked	Unchecked	Unchecked		Checked	Checked	Checked	Unchecked	Unchecked	Unchecked	Unchecked	Unchecked		3	Checked	Unchecked	Checked	Checked	Unchecked
60	Male	Urban	Married	No formal education	Retired	< 270	Yes	Complete	Type 2	11		>3years	3months - < 6months	No	Yes	Nil	Nil	Checked	Unchecked	Unchecked	Unchecked	Unchecked	Unchecked	Unchecked		Checked	Unchecked	Checked	Unchecked	Unchecked	Unchecked	Unchecked	Unchecked		Checked	Unchecked	Checked	Unchecked	Unchecked	Unchecked	Unchecked	Unchecked		2	Checked	Unchecked	Unchecked	Unchecked	Unchecked
76	Female	Rural	Married	Primary level	Retired	270-540	Yes	Complete	Type 2	13		>3years	1 month - < 3months	No	Yes	Nil	Nil	Checked	Unchecked	Unchecked	Unchecked	Unchecked	Unchecked	Unchecked		Unchecked	Unchecked	Checked	Unchecked	Unchecked	Unchecked	Unchecked	Unchecked		Checked	Checked	Checked	Unchecked	Unchecked	Unchecked	Unchecked	Unchecked		3	Checked	Unchecked	Unchecked	Unchecked	Unchecked
64	Female	Urban	Widowed	Primary level	Self-employed	270-540	Yes	Complete	Type 2	9		>3years	6months-1year	No	Yes	Nil	Nil	Checked	Unchecked	Unchecked	Unchecked	Unchecked	Unchecked	Unchecked		Unchecked	Unchecked	Unchecked	Unchecked	Unchecked	Unchecked	Unchecked	Unchecked		Checked	Unchecked	Checked	Unchecked	Unchecked	Unchecked	Unchecked	Unchecked		2	Checked	Unchecked	Unchecked	Unchecked	Unchecked
59	Female	Urban	Widowed	Primary level	Self-employed	541-1079	Yes	Complete	Type 2	14		>3years	3months - < 6months	No	Yes	Nil	Nil	Checked	Unchecked	Unchecked	Checked	Unchecked	Unchecked	Unchecked		Checked	Unchecked	Checked	Unchecked	Unchecked	Unchecked	Unchecked	Unchecked		Checked	Checked	Checked	Unchecked	Unchecked	Unchecked	Unchecked	Unchecked		3	Checked	Unchecked	Unchecked	Unchecked	Unchecked
72	Female	Urban	Married	Primary level	Retired	270-540	Yes	Complete	Type 2	22		>3years	6months-1year	No	Yes	Nil	Nil	Checked	Unchecked	Unchecked	Unchecked	Unchecked	Unchecked	Unchecked		Unchecked	Unchecked	Checked	Unchecked	Unchecked	Unchecked	Unchecked	Unchecked		Checked	Checked	Unchecked	Unchecked	Unchecked	Unchecked	Unchecked	Unchecked		2	Checked	Unchecked	Checked	Unchecked	Unchecked
62	Female	Urban	Married	Primary level	Retired	541-1079	Yes	Complete	Type 2	7		>3years	3months - < 6months	No	No	Nil	Nil	Checked	Unchecked	Unchecked	Unchecked	Unchecked	Unchecked	Unchecked		Unchecked	Unchecked	Checked	Unchecked	Unchecked	Unchecked	Unchecked	Unchecked		Checked	Unchecked	Unchecked	Unchecked	Unchecked	Unchecked	Checked	Unchecked		2	Checked	Unchecked	Unchecked	Checked	Unchecked
60	Male	Urban	Married	College/University	Government employee	>2700	Yes	Complete	Type 2	8		>3years	3months - < 6months	No	Yes	Nil	Nil	Checked	Unchecked	Unchecked	Checked	Unchecked	Unchecked	Unchecked		Unchecked	Unchecked	Checked	Unchecked	Unchecked	Unchecked	Unchecked	Unchecked		Checked	Checked	Checked	Unchecked	Unchecked	Unchecked	Unchecked	Unchecked		3	Checked	Unchecked	Checked	Checked	Unchecked
72	Male	Urban	Married	Post-graduate	Retired	>2700	Yes	Complete	Type 2	5		>3years	3months - < 6months	No	No	Past	Nil	Checked	Unchecked	Unchecked	Checked	Unchecked	Unchecked	Unchecked		Unchecked	Unchecked	Unchecked	Unchecked	Unchecked	Unchecked	Unchecked	Unchecked		Checked	Unchecked	Unchecked	Unchecked	Unchecked	Unchecked	Unchecked	Unchecked		1	Checked	Unchecked	Checked	Unchecked	Unchecked
63	Female	Urban	Single	College/University	Retired	1080-2700	Yes	Complete	Type 2	20		>3years	6months-1year	No	Yes	Nil	Nil	Checked	Unchecked	Unchecked	Unchecked	Unchecked	Unchecked	Unchecked		Unchecked	Unchecked	Checked	Unchecked	Unchecked	Unchecked	Unchecked	Unchecked		Checked	Checked	Checked	Unchecked	Unchecked	Unchecked	Unchecked	Unchecked		3	Checked	Unchecked	Unchecked	Unchecked	Unchecked
47	Male	Peri-Urban	Married	Primary level	Self-employed	>2700	Yes	Complete	Type 2	14		< 6months - < 1year	3months - < 6months	No	Yes	Nil	Nil	Unchecked	Unchecked	Unchecked	Unchecked	Unchecked	Unchecked	Unchecked		Unchecked	Unchecked	Unchecked	Unchecked	Unchecked	Unchecked	Unchecked	Unchecked		Checked	Unchecked	Unchecked	Checked	Unchecked	Unchecked	Unchecked	Unchecked		1	Unchecked	Unchecked	Unchecked	Unchecked	Unchecked
46	Male	Urban	Single	Primary level	Self-employed	270-540	Yes	Complete	Type 1	17		>3years	1 month - < 3months	Yes	No	Nil	Nil	Checked	Unchecked	Unchecked	Unchecked	Unchecked	Unchecked	Unchecked		Unchecked	Unchecked	Unchecked	Unchecked	Unchecked	Unchecked	Unchecked	Unchecked		Checked	Unchecked	Unchecked	Unchecked	Unchecked	Unchecked	Checked	Unchecked		2	Checked	Unchecked	Unchecked	Unchecked	Unchecked
73	Male	Urban	Widowed	Primary level	Retired	< 270	Yes	Complete	Type 2	23		>3years	3months - < 6months	Yes	Yes	Past	Nil	Checked	Unchecked	Unchecked	Checked	Unchecked	Unchecked	Unchecked		Checked	Unchecked	Checked	Unchecked	Unchecked	Unchecked	Unchecked	Unchecked		Checked	Unchecked	Unchecked	Unchecked	Unchecked	Unchecked	Checked	Unchecked		2	Checked	Checked	Checked	Unchecked	Unchecked
55	Female	Urban	Separated	Primary level	Trading	270-540	Yes	Complete	Type 2	5		>3years	3months - < 6months	No	Yes	Nil	Nil	Checked	Unchecked	Unchecked	Checked	Unchecked	Unchecked	Unchecked		Checked	Unchecked	Checked	Unchecked	Unchecked	Unchecked	Unchecked	Unchecked		Checked	Unchecked	Unchecked	Unchecked	Unchecked	Unchecked	Checked	Unchecked		2	Checked	Unchecked	Unchecked	Unchecked	Unchecked
70	Female	Urban	Married	Primary level	Retired	270-540	Yes	Complete	Type 2	20		>3years	3months - < 6months	No	Yes	Nil	Nil	Checked	Unchecked	Unchecked	Checked	Unchecked	Unchecked	Unchecked		Checked	Unchecked	Checked	Unchecked	Unchecked	Unchecked	Unchecked	Unchecked		Checked	Checked	Checked	Unchecked	Unchecked	Unchecked	Unchecked	Unchecked		3	Checked	Unchecked	Checked	Unchecked	Unchecked
70	Female	Urban	Married	Primary level	Self-employed	270-540	Yes	Complete	Type 2	3		1year - 3years	6months-1year	No	Yes	Past	Nil	Checked	Unchecked	Unchecked	Checked	Unchecked	Unchecked	Unchecked		Checked	Unchecked	Checked	Unchecked	Unchecked	Unchecked	Unchecked	Unchecked		Checked	Checked	Checked	Unchecked	Unchecked	Unchecked	Unchecked	Unchecked		3	Checked	Unchecked	Checked	Unchecked	Unchecked
75	Male	Urban	Married	Primary level	Retired	541-1079	Yes	Complete	Type 2	5		>3years	6months-1year	No	No	Past	Nil	Checked	Unchecked	Unchecked	Unchecked	Unchecked	Unchecked	Checked	Stroke	Unchecked	Unchecked	Checked	Checked	Unchecked	Unchecked	Checked	Unchecked		Checked	Checked	Unchecked	Unchecked	Unchecked	Unchecked	Unchecked	Unchecked		2	Checked	Unchecked	Checked	Checked	Unchecked
64	Male	Urban	Married	Primary level	Retired	541-1079	Yes	Complete	Type 2	10		>3years	3months - < 6months	No	Yes	Past	Nil	Checked	Unchecked	Unchecked	Checked	Unchecked	Unchecked	Unchecked		Unchecked	Unchecked	Unchecked	Unchecked	Unchecked	Unchecked	Unchecked	Unchecked		Checked	Checked	Unchecked	Unchecked	Unchecked	Unchecked	Unchecked	Unchecked		2	Checked	Unchecked	Checked	Unchecked	Unchecked
80	Female	Rural	Married	No formal education	Retired	No response/Unknown	Yes	Complete	Type 2	30		>3years	3months - < 6months	No	Yes	Nil	Nil	Checked	Unchecked	Unchecked	Unchecked	Unchecked	Unchecked	Unchecked		Unchecked	Unchecked	Checked	Unchecked	Checked	Unchecked	Unchecked	Unchecked		Checked	Checked	Unchecked	Unchecked	Unchecked	Unchecked	Unchecked	Unchecked		2	Checked	Unchecked	Unchecked	Unchecked	Unchecked
84	Female	Urban	Widowed	No formal education	Retired	< 270	Yes	Complete	Type 2	20		>3years	6months-1year	No	Yes	Nil	Nil	Checked	Unchecked	Unchecked	Unchecked	Unchecked	Unchecked	Unchecked		Unchecked	Unchecked	Checked	Unchecked	Unchecked	Unchecked	Unchecked	Unchecked		Checked	Checked	Checked	Unchecked	Unchecked	Unchecked	Unchecked	Unchecked		3	Checked	Checked	Unchecked	Unchecked	Unchecked
63	Female	Urban	Single	Primary level	Trading	270-540	Yes	Complete	Type 2	5		>3years	3months - < 6months	No	Yes	Past	Nil	Checked	Unchecked	Unchecked	Unchecked	Unchecked	Unchecked	Unchecked		Checked	Unchecked	Unchecked	Unchecked	Unchecked	Unchecked	Unchecked	Unchecked		Checked	Unchecked	Checked	Unchecked	Unchecked	Unchecked	Unchecked	Unchecked		2	Checked	Unchecked	Unchecked	Unchecked	Unchecked
58	Female	Peri-Urban	Married	College/University	Government employee	>2700	Yes	Complete	Type 2	13		>3years	3months - < 6months	No	No	Nil	Nil	Checked	Unchecked	Unchecked	Checked	Unchecked	Unchecked	Unchecked		Unchecked	Unchecked	Checked	Unchecked	Unchecked	Unchecked	Unchecked	Unchecked		Checked	Unchecked	Unchecked	Unchecked	Unchecked	Unchecked	Checked	Unchecked		2	Checked	Unchecked	Checked	Unchecked	Unchecked
66	Female	Urban	Married	Primary level	Retired	< 270	Yes	Complete	Type 2	20		>3years	1 month - < 3months	No	Yes	Past	Nil	Checked	Unchecked	Unchecked	Checked	Unchecked	Unchecked	Unchecked		Checked	Unchecked	Checked	Unchecked	Unchecked	Unchecked	Unchecked	Unchecked		Checked	Checked	Checked	Unchecked	Unchecked	Unchecked	Unchecked	Unchecked		3	Checked	Checked	Unchecked	Unchecked	Unchecked
51	Female	Urban	Widowed	No formal education	Unemployed	< 270	Yes	Complete	Type 1	22		>3years	6months-1year	No	Yes	Nil	Nil	Checked	Unchecked	Unchecked	Unchecked	Unchecked	Unchecked	Unchecked		Unchecked	Unchecked	Unchecked	Unchecked	Unchecked	Unchecked	Unchecked	Unchecked		Checked	Checked	Unchecked	Unchecked	Unchecked	Unchecked	Checked	Unchecked		3	Checked	Checked	Unchecked	Unchecked	Unchecked
72	Female	Urban	Separated	Primary level	Retired	< 270	Yes	Complete	Type 2	22		>3years	3months - < 6months	No	Yes	Past	Nil	Checked	Unchecked	Unchecked	Unchecked	Unchecked	Unchecked	Unchecked		Checked	Unchecked	Checked	Unchecked	Unchecked	Unchecked	Unchecked	Unchecked		Checked	Unchecked	Unchecked	Unchecked	Unchecked	Unchecked	Checked	Unchecked		2	Checked	Checked	Checked	Checked	Unchecked
66	Male	Urban	Separated	Primary level	Trading	541-1079	Yes	Complete	Type 2	22		>3years	3months - < 6months	No	Yes	Past	Nil	Checked	Unchecked	Unchecked	Checked	Unchecked	Unchecked	Unchecked		Unchecked	Unchecked	Checked	Unchecked	Unchecked	Unchecked	Unchecked	Unchecked		Checked	Unchecked	Checked	Unchecked	Unchecked	Unchecked	Checked	Unchecked		3	Checked	Unchecked	Unchecked	Unchecked	Unchecked
78	Male	Urban	Divorced	College/University	Retired	270-540	Yes	Complete	Type 2	18		>3years	3months - < 6months	No	Yes	Nil	Nil	Checked	Unchecked	Unchecked	Unchecked	Unchecked	Unchecked	Unchecked		Unchecked	Unchecked	Checked	Unchecked	Unchecked	Unchecked	Unchecked	Unchecked		Checked	Unchecked	Unchecked	Unchecked	Unchecked	Unchecked	Checked	Unchecked		2	Checked	Unchecked	Checked	Checked	Unchecked
82	Female	Urban	Widowed	Primary level	Retired	270-540	Yes	Complete	Type 2	11		>3years	3months - < 6months	No	Yes	Past	Nil	Checked	Unchecked	Unchecked	Unchecked	Unchecked	Unchecked	Unchecked		Checked	Checked	Checked	Unchecked	Unchecked	Unchecked	Unchecked	Unchecked		Checked	Unchecked	Unchecked	Unchecked	Unchecked	Unchecked	Unchecked	Unchecked		1	Checked	Unchecked	Checked	Unchecked	Unchecked
64	Female	Urban	Married	Primary level	Trading	270-540	Yes	Complete	Type 2	4		1year - 3years	3months - < 6months	No	No	Past	Nil	Unchecked	Unchecked	Unchecked	Unchecked	Unchecked	Checked	Unchecked		Checked	Unchecked	Checked	Unchecked	Unchecked	Unchecked	Unchecked	Unchecked		Checked	Checked	Checked	Unchecked	Unchecked	Unchecked	Unchecked	Unchecked		3	Unchecked	Checked	Unchecked	Unchecked	Unchecked
70	Female	Urban	Widowed	College/University	Retired	1080-2700	Yes	Complete	Type 2	14		>3years	1 month - < 3months	No	No	Past	Nil	Checked	Unchecked	Unchecked	Checked	Unchecked	Unchecked	Unchecked		Checked	Unchecked	Checked	Unchecked	Unchecked	Unchecked	Unchecked	Unchecked		Checked	Checked	Unchecked	Unchecked	Unchecked	Unchecked	Unchecked	Unchecked		2	Checked	Unchecked	Unchecked	Unchecked	Unchecked
56	Female	Urban	Widowed	Primary level	Retired	541-1079	Yes	Complete	Type 2	3		>3years	3months - < 6months	No	Yes	Past	Nil	Unchecked	Unchecked	Unchecked	Checked	Unchecked	Unchecked	Unchecked		Checked	Unchecked	Checked	Unchecked	Unchecked	Unchecked	Unchecked	Unchecked		Checked	Unchecked	Unchecked	Unchecked	Unchecked	Unchecked	Unchecked	Unchecked		1	Unchecked	Unchecked	Unchecked	Unchecked	Unchecked
58	Female	Urban	Widowed	Primary level	Government employee	>2700	Yes	Complete	Type 2	5		< 6months - < 1year	< 1month	No	Yes	Nil	Nil	Checked	Unchecked	Unchecked	Unchecked	Unchecked	Unchecked	Unchecked		Checked	Unchecked	Unchecked	Unchecked	Unchecked	Unchecked	Unchecked	Unchecked		Checked	Checked	Unchecked	Unchecked	Unchecked	Unchecked	Unchecked	Unchecked		2	Checked	Unchecked	Unchecked	Checked	Unchecked
62	Female	Urban	Widowed	Primary level	Self-employed	541-1079	Yes	Complete	Type 2	25		>3years	3months - < 6months	No	Yes	Nil	Nil	Checked	Unchecked	Unchecked	Unchecked	Unchecked	Unchecked	Unchecked		Unchecked	Unchecked	Checked	Unchecked	Unchecked	Unchecked	Unchecked	Unchecked		Checked	Unchecked	Unchecked	Unchecked	Unchecked	Unchecked	Checked	Unchecked		2	Checked	Unchecked	Unchecked	Checked	Unchecked
62	Female	Urban	Married	College/University	Retired	541-1079	Yes	Complete	Type 2	15		>3years	6months-1year	No	Yes	Nil	Nil	Checked	Unchecked	Unchecked	Checked	Unchecked	Unchecked	Unchecked		Unchecked	Unchecked	Unchecked	Unchecked	Unchecked	Unchecked	Unchecked	Unchecked		Checked	Unchecked	Unchecked	Unchecked	Unchecked	Unchecked	Checked	Unchecked		2	Checked	Unchecked	Checked	Unchecked	Unchecked
85	Female	Urban	Widowed	Primary level	Retired	No response/Unknown	Yes	Complete	Type 2	35		>3years	3months - < 6months	No	Yes	Nil	Nil	Checked	Unchecked	Unchecked	Unchecked	Unchecked	Unchecked	Unchecked		Unchecked	Unchecked	Checked	Unchecked	Unchecked	Unchecked	Unchecked	Checked	Osteoarthritis	Checked	Checked	Unchecked	Unchecked	Unchecked	Unchecked	Unchecked	Unchecked		2	Checked	Checked	Unchecked	Unchecked	Unchecked
61	Female	Urban	Married	Primary level	Retired	270-540	Yes	Complete	Type 2	6		>3years	3months - < 6months	Yes	No	Nil	Nil	Checked	Unchecked	Unchecked	Unchecked	Unchecked	Unchecked	Unchecked		Checked	Unchecked	Checked	Unchecked	Unchecked	Unchecked	Unchecked	Unchecked		Unchecked	Checked	Checked	Unchecked	Unchecked	Unchecked	Unchecked	Unchecked		2	Checked	Unchecked	Unchecked	Unchecked	Unchecked
61	Male	Urban	Married	Secondary level	Self-employed	541-1079	Yes	Complete	Type 2	20		>3years	3months - < 6months	No	Yes	Past	Past	Checked	Unchecked	Unchecked	Unchecked	Unchecked	Unchecked	Unchecked		Checked	Unchecked	Unchecked	Unchecked	Unchecked	Unchecked	Unchecked	Unchecked		Checked	Checked	Checked	Unchecked	Unchecked	Unchecked	Unchecked	Unchecked		3	Checked	Unchecked	Unchecked	Unchecked	Unchecked
62	Female	Urban	Single	Primary level	Unemployed	< 270	Yes	Complete	Type 2	25		>3years	3months - < 6months	No	Yes	Past	Nil	Checked	Unchecked	Unchecked	Unchecked	Unchecked	Unchecked	Unchecked		Unchecked	Unchecked	Checked	Unchecked	Unchecked	Unchecked	Unchecked	Unchecked		Checked	Checked	Unchecked	Unchecked	Unchecked	Unchecked	Unchecked	Unchecked		2	Checked	Checked	Unchecked	Unchecked	Unchecked
40	Female	Urban	Single	No formal education	Self-employed	No response/Unknown	Yes	Complete	Type 2	17		>3years	3months - < 6months	No	No	Nil	Nil	Unchecked	Unchecked	Unchecked	Checked	Unchecked	Unchecked	Unchecked		Unchecked	Unchecked	Unchecked	Unchecked	Unchecked	Unchecked	Unchecked	Unchecked		Checked	Unchecked	Unchecked	Unchecked	Unchecked	Unchecked	Checked	Unchecked		2	Unchecked	Unchecked	Unchecked	Unchecked	Unchecked
96	Female	Urban	Married	No formal education	Retired	270-540	Yes	Complete	Type 2	30		>3years	3months - < 6months	No	Yes	Nil	Nil	Checked	Unchecked	Unchecked	Unchecked	Unchecked	Unchecked	Unchecked		Unchecked	Unchecked	Unchecked	Unchecked	Unchecked	Unchecked	Unchecked	Unchecked		Checked	Unchecked	Unchecked	Unchecked	Unchecked	Unchecked	Checked	Unchecked		2	Checked	Unchecked	Unchecked	Unchecked	Unchecked
58	Male	Urban	Married	Secondary level	Retired	270-540	Yes	Complete	Type 2	5		< 6months - < 1year	1 month - < 3months	No	No	Nil	Nil	Checked	Unchecked	Unchecked	Unchecked	Unchecked	Unchecked	Unchecked		Unchecked	Unchecked	Unchecked	Unchecked	Unchecked	Unchecked	Checked	Unchecked		Checked	Unchecked	Unchecked	Unchecked	Unchecked	Unchecked	Checked	Unchecked		2	Checked	Unchecked	Unchecked	Unchecked	Unchecked
77	Female	Peri-Urban	Widowed	Secondary level	Retired	270-540	Yes	Complete	Type 2	18		>3years	3months - < 6months	No	Yes	Nil	Nil	Checked	Unchecked	Unchecked	Checked	Unchecked	Unchecked	Unchecked		Unchecked	Checked	Unchecked	Unchecked	Unchecked	Unchecked	Unchecked	Unchecked		Unchecked	Checked	Checked	Unchecked	Unchecked	Unchecked	Unchecked	Unchecked		2	Checked	Unchecked	Checked	Unchecked	Unchecked
73	Female	Urban	Married	Secondary level	Retired	>2700	Yes	Complete	Type 2	6		>3years	3months - < 6months	No	Yes	Nil	Nil	Checked	Unchecked	Unchecked	Checked	Unchecked	Unchecked	Unchecked		Unchecked	Unchecked	Checked	Unchecked	Unchecked	Unchecked	Unchecked	Unchecked		Checked	Checked	Unchecked	Unchecked	Unchecked	Unchecked	Unchecked	Unchecked		2	Checked	Unchecked	Checked	Unchecked	Unchecked
46	Female	Urban	Married	Secondary level	Unemployed	270-540	Yes	Complete	Type 2	2		1year - 3years	3months - < 6months	No	No	Nil	Nil	Checked	Unchecked	Unchecked	Unchecked	Unchecked	Unchecked	Unchecked		Unchecked	Unchecked	Unchecked	Unchecked	Unchecked	Unchecked	Unchecked	Unchecked		Checked	Checked	Unchecked	Unchecked	Unchecked	Unchecked	Unchecked	Unchecked		2	Checked	Unchecked	Unchecked	Unchecked	Unchecked
64	Female	Urban	Married	Primary level	Trading	270-540	Yes	Complete	Type 2	22		>3years	3months - < 6months	No	No	Past	Nil	Checked	Unchecked	Unchecked	Checked	Unchecked	Unchecked	Unchecked		Checked	Checked	Unchecked	Unchecked	Unchecked	Unchecked	Unchecked	Unchecked		Checked	Checked	Checked	Unchecked	Unchecked	Unchecked	Unchecked	Unchecked		3	Checked	Checked	Unchecked	Unchecked	Unchecked
58	Female	Urban	Widowed	Primary level	Trading	< 270	Yes	Complete	Type 2	15		>3years	3months - < 6months	No	Yes	Past	Nil	Checked	Unchecked	Unchecked	Checked	Unchecked	Unchecked	Unchecked		Unchecked	Checked	Unchecked	Unchecked	Unchecked	Unchecked	Unchecked	Unchecked		Checked	Checked	Checked	Unchecked	Unchecked	Unchecked	Unchecked	Unchecked		3	Checked	Unchecked	Checked	Unchecked	Unchecked
49	Female	Urban	Separated	Primary level	Trading	270-540	Yes	Complete	Type 2	15		>3years	3months - < 6months	No	Yes	Nil	Nil	Checked	Unchecked	Unchecked	Unchecked	Unchecked	Unchecked	Unchecked		Unchecked	Checked	Unchecked	Unchecked	Unchecked	Unchecked	Unchecked	Unchecked		Checked	Unchecked	Unchecked	Unchecked	Unchecked	Unchecked	Checked	Unchecked		2	Checked	Checked	Unchecked	Unchecked	Unchecked
65	Female	Urban	Married	Primary level	Trading	270-540	Yes	Complete	Type 2	15		>3years	3months - < 6months	No	Yes	Past	Nil	Checked	Unchecked	Unchecked	Checked	Unchecked	Unchecked	Unchecked		Unchecked	Unchecked	Checked	Unchecked	Unchecked	Unchecked	Unchecked	Unchecked		Checked	Unchecked	Checked	Unchecked	Unchecked	Unchecked	Unchecked	Unchecked		2	Checked	Unchecked	Checked	Unchecked	Unchecked
73	Male	Urban	Married	Secondary level	Retired	541-1079	Yes	Complete	Type 2	20		>3years	3months - < 6months	No	Yes	Current	Nil	Unchecked	Unchecked	Unchecked	Checked	Unchecked	Unchecked	Unchecked		Checked	Checked	Unchecked	Unchecked	Unchecked	Unchecked	Unchecked	Unchecked		Checked	Checked	Checked	Unchecked	Unchecked	Unchecked	Unchecked	Unchecked		3	Checked	Unchecked	Checked	Unchecked	Unchecked
63	Female	Urban	Married	Secondary level	Retired	>2700	Yes	Complete	Type 2	24		>3years	3months - < 6months	No	Yes	Nil	Nil	Checked	Unchecked	Unchecked	Checked	Unchecked	Unchecked	Unchecked		Checked	Unchecked	Checked	Unchecked	Unchecked	Unchecked	Unchecked	Unchecked		Checked	Checked	Unchecked	Unchecked	Unchecked	Unchecked	Unchecked	Unchecked		2	Checked	Checked	Checked	Unchecked	Unchecked
67	Male	Urban	Widowed	Secondary level	Retired	< 270	Yes	Complete	Type 2	1		< 6months - < 1year	1 month - < 3months	No	Yes	Past	Past	Checked	Unchecked	Unchecked	Unchecked	Unchecked	Unchecked	Unchecked		Unchecked	Unchecked	Checked	Unchecked	Unchecked	Unchecked	Unchecked	Unchecked		Checked	Checked	Unchecked	Unchecked	Unchecked	Unchecked	Unchecked	Unchecked		2	Checked	Checked	Unchecked	Unchecked	Unchecked
63	Female	Urban	Married	No formal education	Retired	< 270	Yes	Complete	Type 2	12		>3years	3months - < 6months	No	Yes	Nil	Nil	Checked	Unchecked	Unchecked	Unchecked	Unchecked	Unchecked	Unchecked		Checked	Unchecked	Checked	Unchecked	Unchecked	Unchecked	Unchecked	Unchecked		Checked	Checked	Unchecked	Unchecked	Unchecked	Unchecked	Unchecked	Unchecked		2	Checked	Unchecked	Unchecked	Unchecked	Unchecked
45	Female	Urban	Married	College/University	Government employee	1080-2700	Yes	Complete	Type 2	8		>3years	3months - < 6months	No	Yes	Nil	Nil	Checked	Unchecked	Unchecked	Unchecked	Unchecked	Unchecked	Unchecked		Checked	Unchecked	Unchecked	Unchecked	Unchecked	Unchecked	Unchecked	Unchecked		Checked	Unchecked	Unchecked	Unchecked	Unchecked	Unchecked	Checked	Unchecked		2	Checked	Unchecked	Unchecked	Unchecked	Unchecked
66	Male	Urban	Married	Secondary level	Retired	>2700	Yes	Complete	Type 2	15		>3years	1 month - < 3months	No	Yes	Nil	Nil	Checked	Unchecked	Unchecked	Checked	Unchecked	Unchecked	Unchecked		Unchecked	Checked	Unchecked	Unchecked	Unchecked	Unchecked	Unchecked	Unchecked		Checked	Checked	Unchecked	Unchecked	Unchecked	Unchecked	Unchecked	Unchecked		2	Checked	Unchecked	Checked	Unchecked	Unchecked
82	Male	Urban	Married	College/University	Retired	>2700	Yes	Complete	Type 2	4		>3years	6months-1year	No	Yes	Nil	Nil	Checked	Unchecked	Unchecked	Unchecked	Unchecked	Unchecked	Unchecked		Checked	Unchecked	Checked	Unchecked	Unchecked	Unchecked	Unchecked	Unchecked		Checked	Unchecked	Unchecked	Unchecked	Unchecked	Unchecked	Unchecked	Unchecked		1	Checked	Unchecked	Unchecked	Unchecked	Unchecked
33	Male	Urban	Single	College/University	Student	1080-2700	Yes	Complete	Type 1	4		< 6months - < 1year	1 month - < 3months	Yes	No	Nil	Nil	Unchecked	Unchecked	Unchecked	Unchecked	Unchecked	Unchecked	Unchecked		Unchecked	Unchecked	Unchecked	Unchecked	Unchecked	Unchecked	Unchecked	Unchecked		Unchecked	Unchecked	Unchecked	Unchecked	Unchecked	Unchecked	Checked	Unchecked		1	Unchecked	Unchecked	Unchecked	Unchecked	Unchecked
72	Female	Peri-Urban	Married	College/University	Retired	1080-2700	Yes	Complete	Type 2	10		>3years	3months - < 6months	Yes	Yes	Nil	Nil	Checked	Unchecked	Unchecked	Unchecked	Unchecked	Unchecked	Unchecked		Checked	Unchecked	Checked	Unchecked	Unchecked	Unchecked	Unchecked	Unchecked		Checked	Unchecked	Unchecked	Unchecked	Unchecked	Unchecked	Checked	Unchecked		2	Checked	Unchecked	Unchecked	Checked	Unchecked
69	Female	Urban	Widowed	No formal education	Retired	541-1079	Yes	Complete	Type 2	15		>3years	3months - < 6months	No	Yes	Nil	Nil	Checked	Unchecked	Unchecked	Unchecked	Unchecked	Unchecked	Unchecked		Checked	Unchecked	Checked	Unchecked	Unchecked	Unchecked	Unchecked	Unchecked		Checked	Checked	Unchecked	Unchecked	Unchecked	Unchecked	Unchecked	Unchecked		2	Checked	Unchecked	Unchecked	Unchecked	Unchecked
63	Female	Urban	Married	Secondary level	Retired	541-1079	Yes	Complete	Type 2	13		>3years	3months - < 6months	No	Yes	Nil	Nil	Checked	Unchecked	Unchecked	Checked	Unchecked	Unchecked	Unchecked		Checked	Unchecked	Unchecked	Unchecked	Unchecked	Unchecked	Unchecked	Unchecked		Checked	Unchecked	Unchecked	Unchecked	Unchecked	Unchecked	Checked	Unchecked		2	Checked	Unchecked	Unchecked	Unchecked	Unchecked
65	Female	Urban	Widowed	Secondary level	Self-employed	541-1079	Yes	Complete	Type 2	15		>3years	3months - < 6months	No	Yes	Nil	Nil	Unchecked	Unchecked	Unchecked	Unchecked	Unchecked	Checked	Unchecked		Unchecked	Unchecked	Unchecked	Unchecked	Unchecked	Unchecked	Unchecked	Unchecked		Checked	Checked	Unchecked	Unchecked	Unchecked	Unchecked	Unchecked	Unchecked		2	Unchecked	Unchecked	Unchecked	Checked	Unchecked
65	Female	Urban	Married	College/University	Retired	>2700	Yes	Complete	Type 2	12		>3years	6months-1year	No	Yes	Nil	Nil	Checked	Unchecked	Unchecked	Unchecked	Unchecked	Unchecked	Unchecked		Unchecked	Unchecked	Checked	Checked	Unchecked	Unchecked	Unchecked	Unchecked		Checked	Checked	Unchecked	Unchecked	Unchecked	Unchecked	Unchecked	Unchecked		2	Checked	Unchecked	Checked	Unchecked	Unchecked
60	Male	Urban	Married	Secondary level	Retired	>2700	Yes	Complete	Type 2	30		>3years	6months-1year	No	Yes	Past	Nil	Unchecked	Unchecked	Unchecked	Unchecked	Unchecked	Unchecked	Unchecked		Checked	Unchecked	Checked	Unchecked	Unchecked	Unchecked	Unchecked	Unchecked		Checked	Checked	Checked	Unchecked	Unchecked	Unchecked	Unchecked	Unchecked		3	Checked	Unchecked	Unchecked	Unchecked	Unchecked
81	Male	Urban	Married	Post-graduate	Retired	1080-2700	Yes	Complete	Type 2	6		>3years	6months-1year	No	Yes	Current	Past	Checked	Unchecked	Unchecked	Unchecked	Unchecked	Unchecked	Unchecked		Checked	Unchecked	Unchecked	Unchecked	Unchecked	Unchecked	Unchecked	Unchecked		Checked	Unchecked	Checked	Unchecked	Unchecked	Unchecked	Unchecked	Unchecked		2	Checked	Unchecked	Unchecked	Unchecked	Unchecked
77	Female	Urban	Widowed	Primary level	Retired	270-540	Yes	Complete	Type 2	28		>3years	6months-1year	No	Yes	Nil	Nil	Checked	Unchecked	Unchecked	Unchecked	Unchecked	Unchecked	Unchecked		Checked	Unchecked	Checked	Unchecked	Unchecked	Unchecked	Unchecked	Unchecked		Checked	Checked	Unchecked	Unchecked	Unchecked	Unchecked	Unchecked	Unchecked		2	Checked	Unchecked	Unchecked	Checked	Unchecked
66	Female	Urban	Single	Primary level	Retired	270-540	Yes	Complete	Type 2	24		>3years	3months - < 6months	No	Yes	Nil	Nil	Checked	Unchecked	Unchecked	Unchecked	Unchecked	Unchecked	Unchecked		Checked	Unchecked	Checked	Unchecked	Unchecked	Unchecked	Unchecked	Unchecked		Unchecked	Unchecked	Checked	Unchecked	Unchecked	Unchecked	Unchecked	Unchecked		1	Checked	Unchecked	Unchecked	Unchecked	Unchecked
61	Female	Urban	Separated	Primary level	Retired	270-540	Yes	Complete	Type 2	2		1year - 3years	3months - < 6months	No	Yes	Nil	Nil	Checked	Unchecked	Unchecked	Unchecked	Unchecked	Unchecked	Checked	Hyperthyroidism	Unchecked	Unchecked	Checked	Unchecked	Unchecked	Unchecked	Unchecked	Unchecked		Checked	Unchecked	Unchecked	Unchecked	Unchecked	Unchecked	Unchecked	Unchecked		1	Checked	Unchecked	Unchecked	Unchecked	Unchecked
76	Female	Urban	Widowed	Primary level	Retired	< 270	Yes	Complete	Type 2	11		>3years	< 1month	Yes	No	Past	Nil	Checked	Unchecked	Unchecked	Checked	Unchecked	Unchecked	Unchecked		Unchecked	Unchecked	Checked	Unchecked	Unchecked	Unchecked	Unchecked	Unchecked		Checked	Checked	Unchecked	Unchecked	Unchecked	Unchecked	Unchecked	Unchecked		2	Checked	Unchecked	Checked	Unchecked	Unchecked
45	Female	Urban	Single	Primary level	Trading	270-540	Yes	Complete	Type 2	1		< 6months - < 1year	3months - < 6months	No	Yes	Nil	Nil	Checked	Unchecked	Unchecked	Unchecked	Unchecked	Unchecked	Checked	PUD	Unchecked	Unchecked	Checked	Unchecked	Unchecked	Unchecked	Unchecked	Unchecked		Checked	Unchecked	Checked	Unchecked	Unchecked	Unchecked	Unchecked	Unchecked		2	Checked	Unchecked	Unchecked	Unchecked	Unchecked
69	Female	Urban	Widowed	Primary level	Retired	270-540	Yes	Complete	Type 2	8		1year - 3years	3months - < 6months	No	No	Nil	Nil	Checked	Unchecked	Unchecked	Unchecked	Unchecked	Unchecked	Unchecked		Unchecked	Unchecked	Checked	Unchecked	Unchecked	Unchecked	Unchecked	Unchecked		Checked	Checked	Unchecked	Unchecked	Unchecked	Unchecked	Unchecked	Unchecked		2	Checked	Unchecked	Unchecked	Checked	Unchecked
69	Female	Urban	Widowed	Primary level	Retired	1080-2700	Yes	Complete	Type 2	1		1year - 3years	3months - < 6months	No	Yes	Nil	Nil	Checked	Unchecked	Unchecked	Unchecked	Checked	Unchecked	Unchecked		Checked	Unchecked	Checked	Unchecked	Unchecked	Unchecked	Unchecked	Unchecked		Checked	Checked	Unchecked	Unchecked	Unchecked	Unchecked	Unchecked	Unchecked		2	Checked	Unchecked	Checked	Unchecked	Unchecked
80	Male	Rural	Married	Primary level	Farming	No response/Unknown	Yes	Complete	Type 2	10		1year - 3years	6months-1year	No	No	Nil	Nil	Checked	Unchecked	Unchecked	Unchecked	Unchecked	Unchecked	Unchecked		Checked	Unchecked	Checked	Unchecked	Unchecked	Unchecked	Unchecked	Unchecked		Checked	Checked	Unchecked	Unchecked	Unchecked	Unchecked	Unchecked	Unchecked		2	Checked	Unchecked	Unchecked	Checked	Unchecked
51	Female	Rural	Divorced	Primary level	Trading	1080-2700	Yes	Complete	Type 2	1		< 6months - < 1year	1 month - < 3months	No	Yes	Nil	Nil	Checked	Unchecked	Unchecked	Unchecked	Unchecked	Unchecked	Unchecked		Unchecked	Unchecked	Checked	Unchecked	Unchecked	Unchecked	Unchecked	Unchecked		Checked	Unchecked	Unchecked	Unchecked	Unchecked	Unchecked	Checked	Unchecked		2	Checked	Unchecked	Unchecked	Unchecked	Unchecked
58	Male	Peri-Urban	Married	Secondary level	Self-employed	1080-2700	Yes	Complete	Type 2	11		< 6months - < 1year	< 1month	Yes	Yes	Nil	Nil	Checked	Unchecked	Unchecked	Unchecked	Unchecked	Unchecked	Unchecked		Checked	Unchecked	Checked	Unchecked	Unchecked	Unchecked	Unchecked	Unchecked		Checked	Unchecked	Unchecked	Unchecked	Unchecked	Unchecked	Unchecked	Unchecked		1	Checked	Unchecked	Unchecked	Unchecked	Unchecked
57	Female	Urban	Married	Secondary level	Self-employed	No response/Unknown	Yes	Complete	Type 2	23		< 6months - < 1year	< 1month	No	Yes	Nil	Nil	Checked	Unchecked	Unchecked	Unchecked	Unchecked	Unchecked	Unchecked		Checked	Checked	Checked	Checked	Unchecked	Unchecked	Unchecked	Unchecked		Checked	Checked	Unchecked	Unchecked	Unchecked	Unchecked	Unchecked	Unchecked		2	Checked	Unchecked	Unchecked	Unchecked	Unchecked
77	Female	Urban	Widowed	No formal education	Unemployed	No response/Unknown	Yes	Complete	Type 2	28		>3years	1 month - < 3months	No	No	Nil	Nil	Checked	Checked	Unchecked	Unchecked	Unchecked	Unchecked	Unchecked		Unchecked	Checked	Checked	Unchecked	Unchecked	Unchecked	Unchecked	Unchecked		Checked	Unchecked	Unchecked	Unchecked	Unchecked	Unchecked	Unchecked	Unchecked		1	Checked	Unchecked	Unchecked	Checked	Unchecked
64	Female	Rural	Married	Primary level	Unemployed	541-1079	Yes	Complete	Type 2	20		>3years	3months - < 6months	No	Yes	Nil	Nil	Checked	Unchecked	Unchecked	Unchecked	Unchecked	Unchecked	Unchecked		Unchecked	Unchecked	Unchecked	Unchecked	Unchecked	Unchecked	Unchecked	Unchecked		Checked	Checked	Unchecked	Unchecked	Unchecked	Unchecked	Unchecked	Unchecked		2	Checked	Unchecked	Unchecked	Unchecked	Unchecked
62	Female	Peri-Urban	Married	College/University	Retired	541-1079	Yes	Complete	Type 2	8		< 6months - < 1year	< 1month	No	No	Nil	Nil	Checked	Unchecked	Unchecked	Unchecked	Unchecked	Unchecked	Unchecked		Unchecked	Checked	Checked	Unchecked	Unchecked	Unchecked	Unchecked	Unchecked		Checked	Checked	Checked	Unchecked	Unchecked	Unchecked	Unchecked	Unchecked		3	Checked	Unchecked	Unchecked	Checked	Unchecked
35	Male	Rural	Married	College/University	Government employee	>2700	Yes	Complete	Type 1	16		>3years	< 1month	Yes	No	Nil	Nil	Checked	Checked	Unchecked	Unchecked	Unchecked	Unchecked	Unchecked		Checked	Checked	Checked	Unchecked	Unchecked	Unchecked	Unchecked	Unchecked		Unchecked	Unchecked	Unchecked	Unchecked	Unchecked	Unchecked	Checked	Unchecked		1	Checked	Unchecked	Checked	Checked	Unchecked
62	Female	Rural	Widowed	Primary level	Unemployed	No response/Unknown	Yes	Complete	Type 2	15		>3years	3months - < 6months	No	No	Nil	Nil	Checked	Unchecked	Unchecked	Unchecked	Unchecked	Unchecked	Unchecked		Checked	Unchecked	Checked	Unchecked	Unchecked	Unchecked	Unchecked	Unchecked		Checked	Unchecked	Checked	Unchecked	Unchecked	Unchecked	Checked	Unchecked		3	Checked	Unchecked	Unchecked	Unchecked	Unchecked
42	Female	Urban	Married	Primary level	Self-employed	1080-2700	Yes	Complete	Type 2	13		< 6months - < 1year	1 month - < 3months	Yes	Yes	Nil	Nil	Checked	Unchecked	Unchecked	Unchecked	Unchecked	Unchecked	Unchecked		Checked	Unchecked	Checked	Unchecked	Checked	Unchecked	Unchecked	Unchecked		Checked	Unchecked	Unchecked	Unchecked	Unchecked	Unchecked	Checked	Unchecked		2	Checked	Checked	Checked	Unchecked	Unchecked
72	Female	Urban	Widowed	Secondary level	Retired	1080-2700	Yes	Complete	Type 1	2		1year - 3years	6months-1year	No	Yes	Nil	Nil	Checked	Unchecked	Unchecked	Checked	Unchecked	Unchecked	Unchecked		Checked	Unchecked	Checked	Unchecked	Unchecked	Unchecked	Unchecked	Unchecked		Checked	Unchecked	Unchecked	Unchecked	Unchecked	Unchecked	Unchecked	Unchecked		1	Checked	Unchecked	Checked	Unchecked	Unchecked
56	Female	Urban	Single	Secondary level	Self-employed	1080-2700	Yes	Complete	Type 2	18		>3years	6months-1year	No	Yes	Past	Nil	Checked	Unchecked	Unchecked	Checked	Unchecked	Unchecked	Unchecked		Checked	Unchecked	Checked	Unchecked	Unchecked	Unchecked	Unchecked	Unchecked		Checked	Unchecked	Checked	Unchecked	Unchecked	Unchecked	Unchecked	Unchecked		2	Checked	Unchecked	Unchecked	Unchecked	Unchecked
63	Male	Urban	Married	No formal education	Retired	1080-2700	Yes	Complete	Type 2	15		>3years	6months-1year	No	Yes	Nil	Nil	Checked	Unchecked	Unchecked	Unchecked	Unchecked	Unchecked	Unchecked		Checked	Unchecked	Unchecked	Unchecked	Unchecked	Unchecked	Unchecked	Unchecked		Checked	Unchecked	Checked	Unchecked	Unchecked	Unchecked	Checked	Unchecked		3	Checked	Unchecked	Unchecked	Unchecked	Unchecked
65	Female	Urban	Widowed	Secondary level	Retired	1080-2700	Yes	Complete	Type 2	20		>3years	1 month - < 3months	No	No	Nil	Nil	Checked	Unchecked	Unchecked	Unchecked	Unchecked	Unchecked	Unchecked		Unchecked	Unchecked	Unchecked	Unchecked	Unchecked	Unchecked	Unchecked	Unchecked		Checked	Checked	Unchecked	Unchecked	Unchecked	Unchecked	Checked	Unchecked		3	Unchecked	Unchecked	Unchecked	Unchecked	Unchecked
60	Female	Urban	Married	Secondary level	Retired	1080-2700	Yes	Complete	Type 2	15		>3years	6months-1year	No	Yes	Nil	Nil	Checked	Unchecked	Unchecked	Checked	Unchecked	Unchecked	Unchecked		Unchecked	Unchecked	Checked	Unchecked	Unchecked	Unchecked	Unchecked	Unchecked		Checked	Unchecked	Checked	Unchecked	Unchecked	Unchecked	Checked	Unchecked		3	Checked	Unchecked	Unchecked	Unchecked	Unchecked
50	Female	Peri-Urban	Married	No formal education	Trading	No response/Unknown	Yes	Complete	Type 2	2		1year - 3years	< 1month	No	No	Nil	Nil	Checked	Unchecked	Unchecked	Unchecked	Unchecked	Unchecked	Unchecked		Unchecked	Unchecked	Unchecked	Unchecked	Unchecked	Unchecked	Unchecked	Unchecked		Checked	Unchecked	Checked	Unchecked	Unchecked	Unchecked	Checked	Unchecked		3	Checked	Unchecked	Unchecked	Unchecked	Unchecked
76	Male	Peri-Urban	Married	Secondary level	Unemployed	< 270	Yes	Complete	Type 2	33		>3years	1 month - < 3months	No	No	Nil	Nil	Checked	Unchecked	Unchecked	Unchecked	Unchecked	Unchecked	Unchecked		Checked	Unchecked	Checked	Unchecked	Unchecked	Unchecked	Unchecked	Unchecked		Checked	Unchecked	Unchecked	Unchecked	Unchecked	Unchecked	Checked	Unchecked		2	Checked	Unchecked	Unchecked	Unchecked	Unchecked
53	Female	Urban	Married	Primary level	Self-employed	< 270	Yes	Complete	Type 1	21		>3years	3months - < 6months	No	Yes	Nil	Nil	Unchecked	Unchecked	Unchecked	Unchecked	Unchecked	Unchecked	Unchecked		Checked	Unchecked	Checked	Unchecked	Unchecked	Unchecked	Unchecked	Unchecked		Unchecked	Unchecked	Checked	Unchecked	Unchecked	Unchecked	Checked	Unchecked		2	Unchecked	Unchecked	Unchecked	Unchecked	Unchecked
63	Female	Peri-Urban	Widowed	Secondary level	Unemployed	No response/Unknown	Yes	Complete	Type 2	15		>3years	< 1month	No	Yes	Nil	Nil	Checked	Unchecked	Unchecked	Checked	Checked	Unchecked	Unchecked		Checked	Checked	Checked	Unchecked	Unchecked	Unchecked	Unchecked	Unchecked		Unchecked	Checked	Checked	Unchecked	Unchecked	Unchecked	Unchecked	Unchecked		2	Checked	Unchecked	Checked	Checked	Unchecked
57	Male	Peri-Urban	Single	College/University	Government employee	1080-2700	Yes	Complete	Type 2	14		< 6months - < 1year	3months - < 6months	No	Yes	Nil	Nil	Unchecked	Unchecked	Unchecked	Unchecked	Unchecked	Unchecked	Unchecked		Unchecked	Unchecked	Checked	Unchecked	Unchecked	Unchecked	Unchecked	Unchecked		Unchecked	Unchecked	Checked	Unchecked	Unchecked	Unchecked	Checked	Unchecked		2	Unchecked	Unchecked	Checked	Unchecked	Unchecked
74	Female	Peri-Urban	Widowed	Primary level	Trading	No response/Unknown	Yes	Complete	Type 2	25		>3years	1 month - < 3months	No	Yes	Nil	Nil	Checked	Unchecked	Unchecked	Unchecked	Unchecked	Unchecked	Unchecked		Checked	Unchecked	Checked	Unchecked	Unchecked	Unchecked	Unchecked	Unchecked		Checked	Unchecked	Unchecked	Unchecked	Unchecked	Unchecked	Unchecked	Unchecked		1	Checked	Unchecked	Unchecked	Checked	Unchecked
18	Female	Rural	Single	Secondary level	Student	No response/Unknown	Yes	Complete	Type 1	3		< 6months - < 1year	< 1month	Yes	No	Nil	Nil	Unchecked	Unchecked	Unchecked	Unchecked	Unchecked	Unchecked	Unchecked		Unchecked	Unchecked	Unchecked	Unchecked	Unchecked	Unchecked	Unchecked	Unchecked		Checked	Unchecked	Unchecked	Unchecked	Unchecked	Unchecked	Checked	Unchecked		2	Unchecked	Unchecked	Unchecked	Unchecked	Unchecked
43	Male	Urban	Married	Primary level	Self-employed	270-540	Yes	Complete	Type 1	17		>3years	3months - < 6months	No	No	Past	Nil	Checked	Unchecked	Unchecked	Unchecked	Unchecked	Unchecked	Unchecked		Checked	Unchecked	Checked	Unchecked	Unchecked	Unchecked	Unchecked	Unchecked		Unchecked	Unchecked	Unchecked	Unchecked	Unchecked	Unchecked	Checked	Unchecked		1	Unchecked	Unchecked	Unchecked	Unchecked	Unchecked
46	Female	Urban	Divorced	Secondary level	Self-employed	270-540	Yes	Complete	Type 2	1		1year - 3years	3months - < 6months	No	Yes	Nil	Nil	Checked	Unchecked	Unchecked	Unchecked	Unchecked	Unchecked	Unchecked		Checked	Unchecked	Unchecked	Unchecked	Unchecked	Unchecked	Unchecked	Unchecked		Checked	Unchecked	Unchecked	Unchecked	Unchecked	Unchecked	Unchecked	Unchecked		1	Checked	Unchecked	Checked	Unchecked	Unchecked
65	Female	Urban	Married	Primary level	Retired	270-540	Yes	Complete	Type 2	25		>3years	3months - < 6months	No	Yes	Past	Nil	Checked	Unchecked	Unchecked	Unchecked	Unchecked	Unchecked	Checked	Stroke	Checked	Unchecked	Checked	Unchecked	Unchecked	Unchecked	Checked	Unchecked		Checked	Unchecked	Unchecked	Unchecked	Unchecked	Unchecked	Checked	Unchecked		2	Checked	Unchecked	Unchecked	Checked	Unchecked
68	Female	Urban	Widowed	Primary level	Retired	270-540	Yes	Complete	Type 2	10		>3years	3months - < 6months	No	Yes	Past	Nil	Checked	Unchecked	Unchecked	Checked	Unchecked	Unchecked	Unchecked		Unchecked	Unchecked	Unchecked	Unchecked	Unchecked	Unchecked	Unchecked	Unchecked		Checked	Checked	Unchecked	Unchecked	Unchecked	Unchecked	Unchecked	Unchecked		2	Checked	Unchecked	Unchecked	Unchecked	Unchecked
64	Female	Urban	Married	Primary level	Retired	270-540	Yes	Complete	Type 2	17		>3years	3months - < 6months	No	No	Nil	Nil	Checked	Unchecked	Unchecked	Unchecked	Unchecked	Unchecked	Unchecked		Checked	Unchecked	Unchecked	Unchecked	Unchecked	Unchecked	Unchecked	Unchecked		Checked	Checked	Checked	Unchecked	Unchecked	Unchecked	Unchecked	Unchecked		3	Checked	Unchecked	Unchecked	Unchecked	Unchecked
53	Female	Urban	Married	Secondary level	Trading	541-1079	Yes	Complete	Type 2	15		>3years	6months-1year	No	No	Past	Nil	Checked	Unchecked	Unchecked	Unchecked	Unchecked	Unchecked	Unchecked		Unchecked	Unchecked	Checked	Unchecked	Unchecked	Unchecked	Unchecked	Unchecked		Checked	Checked	Checked	Unchecked	Unchecked	Unchecked	Unchecked	Unchecked		3	Checked	Unchecked	Unchecked	Unchecked	Unchecked
54	Male	Urban	Married	Primary level	Self-employed	1080-2700	Yes	Complete	Type 2	10		>3years	3months - < 6months	No	Yes	Past	Nil	Checked	Unchecked	Unchecked	Checked	Unchecked	Unchecked	Unchecked		Checked	Unchecked	Unchecked	Unchecked	Unchecked	Unchecked	Unchecked	Unchecked		Checked	Checked	Unchecked	Unchecked	Unchecked	Unchecked	Unchecked	Unchecked		2	Checked	Unchecked	Checked	Checked	Unchecked
[truncated: 121 more columns]
